# Supplementary material for: SpiR is a gut microbial enzyme that drives cholesterol conversion
Source: Nat Commun. 2026 Apr 14;17:3495. doi: 10.1038/s41467-026-70820-6 (PMC13079761; doi:10.1038/s41467-026-70820-6)
Supplement: Supplementary file 4 — Supplementary Data 2 [file 41467_2026_70820_MOESM4_ESM.xlsx]

## Sheet: Table_S2
NCBI Accession	Taxonomy	spiR Sequence	ismA Sequence
GCA_000431775.1	d__Bacteria;p__Bacillota_A;c__Clostridia;o__Oscillospirales;f__Acutalibacteraceae;g__CAG-177;s__CAG-177 sp000431775	ATGGCACAGAAAAAGACCGTATTCCTTACCGGCGCTTCCGGTAATATGGGTCATGAGAGCTTTAAGCAGCTCTACGCAAAGAAGAATGAGCTGAATATCGTTCTCCTGCTAAGAGGCAGCCAGAAGAATAAGGAGCTCTTCAAGGCTTATGAGAATGACCCCTCGGTCAAGATCGTTTGGGGCGACCTTTGCAAGTATGAGGATGTTCTCAAGTGCGTTACCGGCGCTGACTACGTTCTTCATGTCGGCGGCATGGTTTCACCCAGCGCTGACTACTATCCGACCAAGACCGTCGTCACCAACACCACTGCTGCGAGAAACATCGTTGATGCAGTTAAGGCTCAGCCCGATCCCGATGCCATCAAGGTAGTTTACATCGGCACCGTTGCCGAGACCGGC…	NA
GCA_000432435.1	d__Bacteria;p__Bacillota_A;c__Clostridia;o__Oscillospirales;f__Acutalibacteraceae;g__Fimenecus;s__Fimenecus sp000432435	ATGGGAGCTAAAAAAACCGTAATGCTGACCGGTGCCTCCGGTCATATGGGTTTCCACGGTTTTAAGGAACTTTACGCTAAGAAAGATAAGTTTAATCTTGTTCTTTTACTTCGCGGAAGTGAAAAAAACCGTGTTAAATTCAAGGATTTTGAAAATGATCCTTCAGTCAGAATAGTTTGGGGCGATCTTACAAACTATGAGGATGTTCTCAACGCAGTAACAGGTTCTGACTATATTCTTCATGTAGGCGGCATGGTTTCTCCGGCAGCTGACTGGAAACCGTACAGAACACAGAAAACAAATATAGGTGCTGCTCAGAATATCTGCAAGGCAGTTCTTGCTCAGCCGGATCCCGACGCAGTTAAGGTCTGCTACATAGGCACCGTTGCCGAAACAGGC…	ATGGATCAAAATTGGATGAATAATACGACCGTTATCGTAACCGGCGCGTCAGGCGGTATGGGCAAGGGAATTGCCGAATCCCTTATCGTTGATCATGGTTGCACCGTTATCGGTATCGCTCGCAGTGAAGAAAAAATGAAAAAGGTAGTTGAGGAGCTCGGTCCCAATGCCGAAAAATTCAGCTATAAGCTTTTCGACGTATCGGTTGAGCAAAATTGGATAGATTTTGCAAAGTACCTTGAGGATAATGACATTCATCCCGACATACTTGTCAATAATGCGGGAATTTTGCCGAAGTTCGACAGATTTGAACATTATTCAATGGCTGATATTGAAAAGGCTATGAATATCAATTTCTATTCGGCGGTTTATTCGATACATACGCTTCTTCCGATGATT…
GCA_000434055.1	d__Bacteria;p__Bacillota_A;c__Clostridia;o__Oscillospirales;f__Acutalibacteraceae;g__CAG-488;s__CAG-488 sp000434055	ATGAGCAAAAAAACCGTATTTTTGACCGGTGCATCAGGTAATATGGGATATGCCGGTTTTAAGGAGATTTATAAGAGAAAGGATAAGTACAACCTTGTTCTTCTCCTTAGAGGAAGCGAAAAGAATCGCATTAAGTTCAAGGACTACGAGAACGATCCTGCCGTTAAAATTGTTTGGGGCGACCTTACAAATTATGATGATGTTCGCAAGTGCGTAACAGGCTCGGACATCGTTCTTCACGTCGGCGGAATGGTTTCTCCGGCTGCCGACTATTTCCCGAAGAGAACAATCAAGACCAATACGACTGCTATGCAGTACATCGTTGACGCCGTTAAGGCTCAGCCCGATCCGGACGCAATCAAGGTCGTTTACATAGGCACGGTTGCAGAGACCGGCGAC…	NA
GCA_000434915.1	d__Bacteria;p__Bacillota_A;c__Clostridia;o__Oscillospirales;f__Acutalibacteraceae;g__CAG-488;s__CAG-488 sp000434915	ATGAGCAAAAAGACTGTATTTTTGACCGGAGCATCCGGCAACATGGGATATGCCGGTTTTAAGGAGATTTATAAGAGAAAGGATAAGTATAACCTCGTTCTTCTCCTCAGAGGAAGCGAAAAGAACCGTATCAAGTTCAAGGATTATGAGAACGACCCTGCGGTTAAAATCGTTTGGGGCGACCTTACAAATTATGACGATGTTCGCAAGTGTGTAACAGGCTCGGATATCGTTCTTCACGTCGGCGGAATGGTTTCTCCGGCAGCCGACTATTTCCCAAAGAGAACAATTAAGACGAATACAACCGCTATGCAGTACATCGTTGATGCCGTTAAGGCTCAGCCTGATCCTGATGCCATCAAGGTCGTTTACATAGGTACAGTTGCCGAGACAGGTGAC…	NA
GCA_000434995.1	d__Bacteria;p__Bacillota_A;c__Clostridia;o__Oscillospirales;f__Acutalibacteraceae;g__Eubacterium_R;s__Eubacterium_R sp000434995	ATGGCAAAGAAAACCGTATTTATTACCGGTGGTACAGGTAATATGGGTTGGGCTGCTGTTCAGGAAATGCTTAAGCATCCAAATGAAATCAATATTAAGATGCTTGCAAGAAAAAGCCCAAAAAACGAAGAAAAACTTAAGGACTTAATGGCAAAGCCAAATTTAAAGATTGTTTGGGGTGACCTTAACGATTACGATTCAATTCTTGAAGGCGTAACAGGTGCAGATTATGTACTTCATGTTGGCGGTATGGTATCTCCGACTGCTGACTGGAAACCTTACAAAACACAGAAAACAAACATTGGTGCTGCACAGAGCATCTGCAAAGCAGTTCTTGCTCAGCCGAATCCGGATGATATTAAAGTTTGCTATATCGGTACTGTTGCTGAAACAGGTGAC…	ATGAGTGATTATACTAAAGCTCTTTGCGGTGACTGGCTCAACGGTAAAACTGTAATTGTTACAGGTGCTTCCGGCGGTATGGGCGCAGGCATTGCAGCTACACTTATTAAAAAGCATAACTGCCGTGTTGTAGGTGTTGCACGAAATGAAGCAAAAATGCTTAAATTTATTGAAGAACTCGGTCCTATGTATAAAGACCAATTTTCTTACAAGCTTTTTGATGTATCATCAAGAGAAGCTTGGGAAAGTTTTGCAAGTGAGCTTGAAGAAGAGGGCATTGTTCCTTCAGTTCTTGTTAACAACGCAGGTATTCTTCCTAAATTTAAGAGATTTGACAGATATTCATATGAAGAAATTGAAAAAGCAATGAACATCAATTTCTATTCTTGTGTTTACGGT…
GCA_000436835.1	d__Bacteria;p__Bacillota_A;c__Clostridia;o__Oscillospirales;f__Acutalibacteraceae;g__Eubacterium_R;s__Eubacterium_R sp000436835	ATGGCAAAGAAAACCGTATTTATTACCGGTGGTACAGGTAATATGGGTTGGGCTGCCGTTCAGGAAATGCTTAAGCATCCAAGTGATATCAATATCAAGATGCTTGCAAGAAAAAGCCCAAAGAACGAAGAAAAGCTTAAGGATTTAATGGCAAAGCCAAACGTAAAGGTTGTTTGGGGCGACCTTAATGATTACGATTCAATCCTTGAAGGTGTTACAGGCTCTGACTATGTCCTTCACGTAGGTGGTATGGTTTCACCGACTGCTGACTGGAAACCTTACAAAACACAAAAGACAAACATCGGTGCTGCACAAAGCATCTGCAAGGCTGTTCTTGCTCAGCCAAACCCTGATGCAGTAAAAGTTTGTTATATCGGTACAGTTGCCGAAACAGGCGAC…	ATGAGTGATTTTACTAAAGCTATTTGCGGTGATTGGCTCAACGGCAAGACTGTAATTGTTACAGGCGCATCAGGCGGTATGGGCGCAGGAATCGCAGCTACACTTATTAAAAAACACAACTGCCGTGTAGTCGGCGTTGCAAGAAATGAAGCAAAAATGCTTAAATTTATTGAAGAACTCGGTCCTATGTATAAAGACCAATTTTCATACAAACTTTTTGATGTTTCTTCAAGAGAAGCTTGGGAAAATTTTGCAGCTGAGCTTGCCGAGGAGGGTATTGTTCCGTCGGTTCTCGTTAATAACGCAGGTATTCTTCCTAAGTTTAAGAGATTTGACAGATATTCTTATGAAGAAATTGAAAGGGCAATGAACATCAATTTCTATTCTTGCGTTTACGGT…
GCA_001512765.1	d__Bacteria;p__Bacillota_A;c__Clostridia;o__Oscillospirales;f__Acutalibacteraceae;g__DTU053;s__DTU053 sp001512765	ATGGCTAAGAAAACAGTATTTTTAACAGGCGCATCGGGAAATATGGGCTTTGAGGGCTTTAAGCAGCTCTATCAAAACAAAAAAGAGTTTAACATCGTCCTTTTGTTAAGAGACAGCGCAAAGAACAGGGAGATGTTCTCTAACTACCTAAACGACAGCAGCGTAAAGATTGTATGGGGCGACCTTTGCGATTTTGATTCGGTTCTCAAATGCGTAACGGACGCCGATATCGTTCTGCATGTCGGCGGATTGGTTTCTCCCGCGGCTGACTATTTCCCCTTAAAGACTCAGGAAGTCAATGTAAAGGCTATGCAGAATATCGTTGACGCGGTCAAGGCTCAGCCCGACCCTGACAGCATCAAAGTAGTATATATAGGCACCGTCGCCCAGACCGGCGAC…	NA
GCA_002309055.1	d__Bacteria;p__Bacillota_A;c__Clostridia;o__Oscillospirales;f__Acutalibacteraceae;g__CAG-177;s__CAG-177 sp002309055	ATGGCACAGAAAAAAACAGTATTTCTTACCGGCGCGTCCGGTAACATGGGTCACAAGAGCTTTCTTGAGTTCATTAAGCACAAGGATAAGTACAATATGGTTCTTCTCCTTCGTGACAGCAAAAAGAACAGAGAACTTTTTGCAAAGTATCTTGACGATCCCGCGGTCAAGATTGTTTGGGGCGATCTTACCGATGCCGAAGCAGTTAAATCCTGCGTTGACGGTGCGGACTATGTTCTTCACGTTGGCGGTATGGTTTCACCCGCTGCGGACTATTATCCCACCAAGACCATCGTTACCAACACCACAGCTGCAAGAAACATCGTTGAGGCCGTTAAAGCTCAGCCCAACCCCGACGCAATCAAGGTTGTTTACATCGGCACCGTTGCCGAAACAGGC…	NA
GCA_002314645.1	d__Bacteria;p__Bacillota_A;c__Clostridia;o__Oscillospirales;f__Acutalibacteraceae;g__UBA1227;s__UBA1227 sp002314645	ATGGCAAACAAAACAGTATTTATTACCGGTGCTTCTGGTAATATGGGATGGGCTTCTTTCAAAAAGATTTATGACACACGCCCAGACCTCAACATCAACGTTCTTCTTCGTGACTCAAAGAAGAACAGAGAAAAGTTCGCTCAGTTTCTTGGTGACCCAAGAGTAAAAATCGTATGGGGCGACTTCCTCAACTATGACGCAATTCTTGAATGTGTAACAGGTGCTAACTACGTTCTCCACATCGGTGGTCTCGTATCTCCTGCAGCTGACTACTATCCAAAGAAGACTCTCAAGACAAACGTTGCAGCTGCTGAAAACATCGTTAAGGCTGTTAAGGCTCAGCCAAACCCAGACGATATTACAGTTTGCTACATTGGTACAGTTGCTGAAACAGGTAAC…	NA
GCA_002315505.1	d__Bacteria;p__Bacillota_A;c__Clostridia;o__Oscillospirales;f__Acutalibacteraceae;g__CAG-488;s__CAG-488 sp002315505	ATGAAAAAGACAGTCGCATTAACAGGAGCTTCGGGAAACATGGGTTTCCAGGGATTTAAGGAGCTTTACAGATTCAGGGACAAGTACAACATTGTTCTCCTGCTTCGTGACAGTGAGAAAAACAGAAAGAAATTCCAGCCGTACATCGGTGACCCGGCATTAAAAATCGTATGGGGTGACCTTACAAAGTTTGACGATGTTAAGGCTATGGTTGATGGTGCGGATTATGTTCTTCATGTAGGCGGAATGGTATCACCTGCCGCAGACTACTATCCAAAGAGAACATTAAAAACAAATGTTACAGCCGCCGAAAATATAGTAAACGCTATCAAAGCTCAGGAAGATCCTGACAAGGTTAAGGTAGTTTATATCGGTACAGTTGCCGAAACAGGCGACAGA…	NA
GCA_002315935.1	d__Bacteria;p__Bacillota_A;c__Clostridia;o__Oscillospirales;f__Acutalibacteraceae;g__CAG-177;s__CAG-177 sp002315935	ATGGCTCAGAAAAAGACGGTGTTCCTTACCGGTGCATCCGGCAACATGGGATTTCACAGCTTTAAGGAATTCATGAAGCACAAGGATAAATTCAACCTTGTTGTTCTTCTTCGTGACAGCGAAAAGAACAGAAAAATGTTCAAGGATTACCTTAATCATCCCTCGGTTAAAATAGTCTGGGGTGACCTTAAGAAATATGATGATGTTCTTAAGTGCGTAAACGGTGCTGATTATGTTCTCCATGTCGGCGGTATGGTTTCTCCCTCTGCTGACTATTATCCCACAAAGACCGTTCAGACCAACACGACTGCCGCTAAAAACATTGTCAAGGCAGTAAAGGCTCAGCCCGATCCCGATGCAATAAAGGTTGTTTATATAGGAACCGTTGCCGAAACAGGC…	NA
GCA_002320555.1	d__Bacteria;p__Bacillota_A;c__Clostridia;o__Oscillospirales;f__Acutalibacteraceae;g__Fimivicinus;s__Fimivicinus sp002320555	ATGTCCGAAAAGAAGACTGTGTTTTTGACGGGTGCTTCGGGAAATATGGGCTTCGCCGGTTTTCAGGAGCTATATCAGAGAAAGGATCATTTCAATCTGGTCTTGCTCAACCGTGGCAGCGATAAAAACAGGGAAAAATTCAAGTTTTATGCAAACGACCCGAGTGTGAAGATCGTGTGGGGCGATCTTACCAACTATGAGGATGTGCTCGAGTGCGTAACCGGCGCAGATTATATTCTCCATGTGGGCGGAATGGTTTCCCCGGCGGCAGACTATTTTCCAAAGCGCACGATGAAAACCAACATTGGCGCGATCGAAAATATTATCCGCGCAATCAAGGCACAGCCCGACCCCGATGCGGTAAAACTGGTCTATATTGGTACGGTTGCCCAAACGGGC…	NA
GCA_002329285.1	d__Bacteria;p__Bacillota_A;c__Clostridia;o__Oscillospirales;f__Acutalibacteraceae;g__Eubacterium_R;s__Eubacterium_R sp002329285	ATGGCTAAAAAAACAGTATTCCTGACCGGCGGTACCGGCAATATGGGCTGGGCAGCAGTTCAGGAAATAATCAAAAAGCCTAACGAAATCAACCTGAAGCTTCTTGCAAGAAAGAGCGCAAAGAATCAGGAAAAATTAAAGCCGCTTATGAGCAAACCAAACGTTCAGATAGTTTGGGGAGATTTTCTTGATTATGATGCAATTCTTGAGGGCGTAACCGGATCTGATTACGTTCTTCATGTCGGCGGAATGGTTTCCCCTGCTGCTGACTGGAAACCTTATTTAACACAGAAAACCAACATCGGCGCTGCTCAGAACATCTGCAAAGCCGTTCTTGCTCAGCCGAATGCTAATGAAATCAAGGTTTGCTACATAGGCACCGTTGCTGAAACAGGTGAC…	ATGTCTAATTGTTGGTTAAGCGGAAAAACCTGTGTTGTTACAGGCGCTTCCGGCGGAATGGGCGCAGGCATCGCCGCAACTCTTATTAAGAAGCACGGCTGCCGTGTTATCGGCGTTGCAAGAAGCGAGCCTAAAATGCTTAAGTTTATTGAGGAGCTCGGCCCAACTTATGCAGAGCAGTTTTCTTATAAGCTTTTTGACGTTTCAAAAAAGGAAAACTGGGATAATTTTGTTGCAGAGCTTGAGGCAGAGGGCGTTAAGGTTGATATCCTGATTAATAATGCCGGCATTCTGCCGAAGTTCAAGCGCTTTGACCGCTATGATATGGATGAAATTGAAAAGGCAATTAACATCAATTTCTATTCCTGCATTTATTCAACAAAGGCAATGCTGCCGATG…
GCA_002361875.1	d__Bacteria;p__Bacillota_A;c__Clostridia;o__Oscillospirales;f__Acutalibacteraceae;g__Fimenecus;s__Fimenecus sp002361875	ATGGCAGACAAGAAAACCGTAATGCTCACCGGTGCGTCAGGCAATATGGGCTTTCACGCATTCAAAGAGCTTTACGCAATGAAAGACAAGTTCAACATTGTTCCTCTTTTAAGAAAGAGTGCAAAGAACGAAGAAATGTTTAAGGATTATATGAATGATCCTGCTGTTAAAATTGTTTGGGGCGACCTTACAAATTATGACAGCCTTATGGAGGCTATTACAGGCGCTGATTATGTTCTCCACATCGGCGGTATGGTTTCTCCCGCTGCCGACTGGAAGCCTTACAGAACTCAGAAAACAAATATCGGCGCTGCCCAGAACATTTGCAAAGCAGTTCTCGCACAGCCCAACGCAGACGACATTAAGGTTTGCTACATCGGTACTGTTGCTGAAACAGGC…	ATGGGTAGAGATTGGATGGACAATAAAACCGTAATAATCACAGGTGCTTCAGGCGGTATGGGTAAAGGCGTTGCAGAAAAGCTTATTAAAGAGCACGGCTGCACCGTAATCGGTATTGCAAGAAGCGAAGAGAAAATGAAAAAGGTTGTTGAAGAGCTTGGCGACTATGCAGACAAGTTCTCTTATCAGCTTTTTGACGTTGCTGTTGAGCAGAACTGGCTTGATTTCGTTGCATATCTTAATGAAAACAACATTAAGCCCGATGTTCTTATCAACAACGCAGGCATTTTGCCGAAATTCGACAGATTCCAGAATTACACTGTTGAGTACATAAAGAAAGCAATGGATATAAACTTCTATTCAGCAGTTTATTCAATCCACGCTCTTCTGCCGATTCTT…
GCA_002361935.1	d__Bacteria;p__Bacillota_A;c__Clostridia;o__Oscillospirales;f__Acutalibacteraceae;g__Eubacterium_R;s__Eubacterium_R sp002361935	ATGGCAAGAAAAACAGTGTTTATAACAGGCGGAACAGGCACAATGGGTTGGTCTGCAATTAAATATATGTTAAAAAAGCCCACAAAAATCAATTTAAAAATATTAGCAAGAAAAAGCAAAAAGAACATAGAACTTCTTACCCCGTATATGGCAAAGCCGAATGTTAAAATAATATGGGGGGATTTTCTTGATTACGATGCAATACTGAAGGGCGTTGAGGGCAGCGATTATGTTCTTCACATCGGCGGAATGGTTTCCCCTGCCGCTGACTGGAAGCCTTATTTAACACAGAAAACAAATATCGGAGCAGCTGAAAACATCTGCAAAGCAGTGCTTGCGCAGCCTGATCCGGATGCAATTAAGGTTTGCTATGTCGGTTCCGTCGCACAGACGGGCGGC…	ATGCCTTGCTGGTTAAAGGGGAAAACCTGTATTGTAACGGGAGCGTCCGGCGGTATGGGTGCAGGAATTGCGGCGGCACTTATTAAAAAGCATGGCTGCAATGTTATCGGTATTGCCCGAAGCGAGCCGAAGATTAAAAAATTCATTGAGGAATTGGGTCCAAGCTACGCAGAGCAGTTTACATATAAGCTTTTTGATGTTTCGCAACGTGAAAACTGGGAACGCTTTGCTGATGAGCTTGCCGAAAACGGGGCGGAGGTTGATGTTCTGATAAATAATGCAGGCATTCTTCCTAAGTTTAAAAGGACAGACAGATATGAAACAGAAGAAATAGAAAATGTTATGAATATCAATTTTTATTCTGCTGTATATTCTATTAAGGCGCTTATGCCGTTTCTT…
GCA_002371215.1	d__Bacteria;p__Bacillota_A;c__Clostridia;o__Oscillospirales;f__Acutalibacteraceae;g__Eubacterium_R;s__Eubacterium_R sp002371215	ATGGCAAAGAAAACTGTATTCCTTACCGGTGGTACCGGTAATATGGGATGGGCTGCCGTTCAGGAAATAATTAAGCATCCCAACGAGATTAACCTTAAAATCTTAGCAAGAAAGAGTCCTAAGAATATCGAAAAGCTTAAGGATTTAGCAGCTAAGCCAAACGTAAATATTGTATGGGGCGACCTTACGGATTACCGTTCAATTCTTGAAGGTGTAACAGGTTCCGACTATGTTCTTCATGTTGGCGGTATGGTATCCCCCGCAGCTGACTGGAAGCCGTATAGAACTCAGAAAACAAATATCGGCGCTGCTGAGAACATCTGTAAAGCAGTTCTCGCTCAGCAGGACCCAGACGCAATTAAAGTTTGTTACATAGGTACTGTTGCTGAAACCGGCGAC…	ATGAGTAATCAGTGCTGGCTTCAGGGCAAAACCGCTATTGTAACGGGTGCTTCGGGCGGAATGGGCGCAGGAATCGCCGCAACGCTTATTAAAAAGCACGGCTGTACGGTTATCGGCGTTGCACGCTCTGAGCCGAAAATGTTAAAGTTTATTGATGAACTCGGAGATGAATATAAGGGACAGTTTTCTTATAAGCTGTTTGACGTTTCGGTTAAGGAAAACTGGGAAAAATTTGCCGAGGAGCTTAAGGAAAACGGCGTTAAGCCCGATATTCTTATAAATAATGCGGGTATTCTGCCCAAGTTCAAGCGATTTGACAGGTATTCCTACGATGAGATAAATCAGGCAATGAATATCAATTTCTATTCCTGCATTTATTCAACGAAAACCCTTCTGCCG…
GCA_002437245.1	d__Bacteria;p__Bacillota_A;c__Clostridia;o__Oscillospirales;f__Acutalibacteraceae;g__Fimenecus;s__Fimenecus sp002437245	ATGGGAGCTAAAAAAACCGTAATGTTGACCGGCGCTTCCGGTCATATGGGTTTCCACGGCTTTAAAGAACTCTACGCTAAGAAAGACAAGTTCAATCTTGTCCTTCTACTTCGCGGAAGTGAAAAAAACCGTGTTAAATTCAAAGATTTTGAAAACGATCCTTCAGTCAGAATAGTATGGGGCGATCTTACAAACTATGAGGATGTTCTCAATGCCGTTACAGGCGCCGACTATGTCCTTCACGTAGGCGGTATGGTTTCTCCGGCAGCAGACTGGAAACCGTACAGAACACAGAAAACAAACATAGGTGCTGCTCAGAATATCTGCAAAGCAGTTCTTGCTCAGCCAGATCCCGATGCGGTTAAGGTTTGCTACATAGGTACCGTTGCCGAGACAGGC…	ATGGATCAGAATTGGATGAACAATACGACCGTTATTGTAACGGGCGCTTCCGGCGGTATGGGCAAAGGCATTGCCGAATCCCTCATCGTTGATCACGGCTGCACCGTTATAGGTATCGCTCGCAGCGAGGAAAAAATGAAAAAAGTGGTTGAGGAGCTCGGTCCCAATGCCGAAAAATTCAGCTACAAGCTTTTCGACGTATCGGTCGAGCAGAATTGGATAGATTTTGCAAAGTATCTTGAGGAAAACGACATACAACCCGATATTCTCGTCAATAATGCAGGTATCTTGCCGAAATTCGACAGATTTGAGCATTATTCAATGGCAGACATTGAAAGAGCTATGAATATCAATTTCTATTCTGCGGTTTATTCAATACATACGCTTCTTCCGATGATT…
GCA_002438505.1	d__Bacteria;p__Bacillota_A;c__Clostridia;o__Oscillospirales;f__Acutalibacteraceae;g__UBA6857;s__UBA6857 sp002438505	ATGAAAAAGACAGTCTTTCTCACCGGCGCATCGGGAACGATGGGCTTTGCTGGCTTTGAGGAGCTTTACGTCAGACGTAATATGTATAATATTGTCCTCCTCCTCAGAGACAGCAAGAAAAACAGAATTCTCTTTGCTCCTTACATGAACGATCCCAGTATCAGAATAGTTTGGGGCGATCTCACTGCTTATGAAGATGTTCTTGAGTGCATCAAGGGTTCAGATTACGTTCTTCATGTTGGCGGTCTTGTTTCTCCTGCTGCGGACTATTTCCCGAAAAAAACTCTTTTCACAAACGTCACTGCTATGGAAAACATTGTTAACGCCGTTAAGGCTCAGCCGGATCCCGATGCAATCAAGGTTGTTTATATCGGAACCGTTGCTCAGACCGGAGACAGA…	TTGGAGTTCAAGGGGTGGATATCAATGTTCTGCAAGAAGTTTAAGATTGGAGAATGTGACATGGTTAACTGCTGGTTCGATTATAAAACCGTTATTGTTTCCGGCGCGTCAAGCGGTATCGGAAAAGGGATTGTTAAAAAGCTGATTGCCGATCACGGCTGCACCGTTATCGGAATTGCAAGGAACGAAAAAAGGATGAAGGCTCTTGTTGAAGAGCTCGGTGACAAGGCGCGCTTCTTCTCATATTATCTTTTCGATGTTTCTGAAAAGGAGAGCTGGCGCAATTTTGCGAACGATATCACCGCAAAGGGCATTCAGCCGGACATCCTCATCAATAACGCCGGAATTCTTCCGAAGTTCAACAAGTTCGGCCATTATTCCCTTGAGGATATCGACCGC…
GCA_002438685.1	d__Bacteria;p__Bacillota_A;c__Clostridia;o__Oscillospirales;f__Acutalibacteraceae;g__CAG-177;s__CAG-177 sp002438685	ATGGCAGAAAAAAAGACAGTGTTTCTCACCGGCGCTTCCGGTCATATGGGCTGGGCGGGCTTCAAAGAGCTTTACAAGAAAAAAGATAAGCTCAACATAGTCCTGCTTCTTCGCGACAGTGAGAAAAACAGAAAGAAATTCGCAAATTACCTTAATGATCCCAGCGTTAAGATCGTCTGGGGCGACCTGAAGAAATATGACGATGTTCTCAAGTGCGTTGAGGGTTCCGATTATGTTCTCCATGTCGGCGGAATGGTTTCGCCTTCGGCTGACTATTATCCGACAAAGACTATTCAGACCAACACCACCGCTGCTAAGAACATAGTTGACGCCGTCAAGGCTCAGCCCAACAAGGACGATATCAAGGTCGTTTATATCGGCACTGTTGCTCAGACAGGC…	NA
GCA_002449395.1	d__Bacteria;p__Bacillota_A;c__Clostridia;o__Oscillospirales;f__Acutalibacteraceae;g__CAG-488;s__CAG-488 sp002449395	ATGAGCAAGAAAACCGTATTTTTGACCGGTGCATCCGGTAATATGGGCTATGCAGGTTTCAAGGAGATCTATAAGAGAAAGGATAAGTACAATCTTGTTCTTCTTCTCAGAAACAGCGAAAAGAACCATATTAAATTCAAGGATTATGAAAATGATCCGGCAGTTAAAATCATTTGGGGCGATCTGACAAACTACGATGACGTTCGTAAGTGCGTTACAGGTTCGGACATTGTTCTTCACGTAGGCGGTATGGTATCTCCGGCTGCTGACTATTTCCCGAGAAGAACGATCAAGACGAACACAACCGCTATGCAGTACATTGTTGATGCCGTTAAGGCTCAGCCGAATCCCGATGCAATCAAGGTTGTTTACATAGGTACAGTTGCCGAGACAGGTGAC…	NA
GCA_002451715.1	d__Bacteria;p__Bacillota_A;c__Clostridia;o__Oscillospirales;f__Acutalibacteraceae;g__UBA6857;s__UBA6857 sp002451715	ATGAAAAAGACAGTTTTTCTCACCGGTGCGTCGGGAACAATGGGCTTTGAAGGCTTCAAAGAACTTTACATGAGACGCAATATGTATAACATTGTTCTCCTTCTCAGAGACAGTAAGAAAAACAGAAATCTCTTTGCTCCCTATATGACCGATTCAAGCGTAAGAATCGTTTGGGGCGACCTCACCGTTTATGAAGATGTTCTTGAAAGCGTCAACGGTGCGGATTACGTTCTTCATGTCGGCGGACTTGTTTCTCCTGCTGCTGACTATTTCCCGAAGAAGACCCTCTTCACAAACGTTACCGCTATGGAAAACATCATCAAGGCTGTTAAGGCTCAGCCCGATCCCGATGCCGTAAAGGTTGTTTATATCGGAACCGTTGCACAGACCGGCGACAGA…	ATGGTTAATTGCTGGTTCGATTATAAAACCGTTATCGTTTCGGGTGCGTCGAGCGGAATCGGAAAAGGGCTTGTTAAAAAGCTTATCTCCGATCACGGCTGCACTGTTATCGGTATTGCAAGAAATGAAAAAAGAATGAATGCCCTTGTTGAAGAGCTTGGTGATAAGGCAAGATATTTTTCATATTATCTTTTTGACGTTTCAGACAAAGAAAGCTGGCGCAACTTTGCCAACGATATCACCGAAAAAGGAATACAGCCCGATATTCTCATCAACAATGCCGGAATTTTGCCGAAGTTCAACAAGTTCGGCCATTATTCACTCGAAGATATCGACCGCGCAATGCAGGTTAACTTTTATTCAAACGTTTATTCAATGAACGTTATGATTCCGATTCTT…
GCA_002451755.1	d__Bacteria;p__Bacillota_A;c__Clostridia;o__Oscillospirales;f__Acutalibacteraceae;g__CAG-177;s__CAG-177 sp002451755	ATGGCAGAAAAAAAGACAGTGTTTCTCACCGGCGCTTCCGGCCATATGGGCTGGGCAGGCTTCAAAGAGCTTTACAGCAAAAAAGACAAGCTCAACATAGTCCTGCTTCTTCGCGACAGTGAGAAAAACAGAAAGAAATTCGCAAATTACCTTAATGATCCCAGCGTTAAGATTGTCTGGGGCGACCTGAAGAAATATGACGATGTTCTCAAGTGCGTTGAGGGTTCCGATTATATTCTCCATGTCGGCGGAATGGTCTCGCCTTCGGCTGACTATTATCCGACAAGAACCATCCAGACCAACACCACTGCTGCTAAGAACATAGTTGATGCCGTTAAGGCTCAGCCCAACAAGGACGAGATCAAAGTCGTTTATATCGGCACCGTTGCCGAGACCGGC…	NA
GCA_002490425.1	d__Bacteria;p__Bacillota_A;c__Clostridia;o__Oscillospirales;f__Acutalibacteraceae;g__Fimenecus;s__Fimenecus sp002490425	ATGGCAGACAAGAAAACCGTAATGCTCACAGGTGCGTCAGGCAATATGGGCTTTCACGCATTTAAAGAGCTTTACGCAATGAAAGACAAGTTCAACATCGTTCCTCTTTTAAGAAAGAGCGCAAAGAACGAGGAAATGTTCAAGGATTATATGAATGATCCTGCTGTTAGAATCGTTTGGGGCGACCTTACAAATTATGACAGTCTTATGGAGGCTATTACAGGCGCTGATTATGTTCTTCACATCGGCGGTATGGTTTCTCCCGCTGCTGACTGGAAGCCTTACAGAACTCAGAAAACAAACATCGGAGCTGCTCAGAACATTTGCAAAGCAGTTCTCGCTCAGCCTAATGCAGACGACATTAAGGTTTGCTACATAGGTACTGTTGCTGAAACAGGC…	ATGGGTAAAGATTGGATGGACAATAAAACCGTAATAATCACAGGTGCTTCAGGCGGTATGGGTAAAGGCGTTGCCGAAAAGCTTATTAAAGAGCACGGCTGCACCGTAATCGGTATTGCGCGAAGCGAGGAGAAAATGAAAAAGGTTGTTGAGGAGCTTGGTGAATATGCAGACAAGTTCTCTTATCAGCTTTTTGATGTTGCTGTTGAGCAGAATTGGATTGACTTTGTAGGCTATCTTAATGAAAACAACATTAAACCCGACGTTCTCATTAACAATGCAGGCATTTTGCCGAAATTCGACAGATTCCAGAACTACACCGTTGAGTACATAAAGAAGGCTATGGATATTAACTTCTATTCAGCAGTTTATTCAATTCATGCTCTTCTGCCGATTCTT…
GCA_002490525.1	d__Bacteria;p__Bacillota_A;c__Clostridia;o__Oscillospirales;f__Acutalibacteraceae;g__Fimenecus;s__Fimenecus sp002490525	ATGGTAAAATTTAAAACAGAATATGTTTTCGGCTCCCGATGTATTTCGGGGGCCGTTTTTTTGTCTTGTTTCGGCAAAAAATTAAGCCGTTTTATTGACTTTTTGTATGAAAAACTATATACTATAATTACTATGAATTTCGAGGTGGTAGAAATGGCAGAAAAGAAAACCGTCATGCTTACCGGTGCCTCCGGTAACATGGGCTTTGCCGGCTTTAAAGAACTGTATAAAATGAAAGACAAATTCAACACAGTCCTTTTACTGCGCAAAAGCGAAAAGAACGAGAAAAAGTTTGCACCCTATATGAACGATCCTTCCGTTAAAATCGTTTGGGGCGATTTAACAGACTATGACAGCATTTTGGAAGCCGTCACCGGTGCAGATTATGTTTTGCACGTC…	ATGGATCAAAACTGGCTGAACAATAAAACCGTCATTGTCACAGGCGCATCCAGCGGCATGGGTAAGGGCATTACGGAAAAACTTATTAAAGAACACGGCTGTACGGTTCTCGGCGTAGCGAGAAGCCAACAGAAAATGGAAGCACTGGTTGCAGAGCTTGGCGAGTATGCGGATAAGTTTTCTTATCAGCTGTTTGATGTTTCCGACCGTGCCAATTGGGACAATTATCTTACATATTTGCAGGAAAACAATATTCAGCCCGATGTGCTGATTAACAATGCGGGCATTTTGCCGAAGTTTGATAAATTCCAGCACTATTCGATTGAAGAAATCGAAAAGGCGATGAATATCAATTTCTATTCGGCAGTTTATTCTATGCACGCGCTGTTGCCGCTCCTT…
GCA_002493325.1	d__Bacteria;p__Bacillota_A;c__Clostridia;o__Oscillospirales;f__Acutalibacteraceae;g__Eubacterium_R;s__Eubacterium_R sp002493325	ATGGCAAAGAAAACAGTATTTATTACTGGTGGTACCGGTAATATGGGTTGGGCTGCTGTTCAGGAAATGATTAAGCACCCAAGCGACATCAACGTAAAGATGCTTGCAAGAAAAAGCCCGAAAAATGAGGAGAAACTCAAGGGTCTTATGGCTAAGCCAAACGTAAAAATTGTTTGGGGTGACCTTGGTGACTATGATTCAATCCTCGAAGGTGTAACAGGTTCTGACTATGTTCTTCACGTTGGCGGTATGGTTTCACCAACTGCAGACTGGAAGCCTTACAGAACTCAGGCTACAAACATCGGTGCTGCACAGAACATCTGTAAAGCTGTTCTCGCTCAGCCTGATCCTGATGCAGTTAAGGTTTGCTACATCGGTACTGTTGCTGAAACAGGCGGA…	ATGAGCGATTGTAAATGCTGTAACGGTGACTGGCTTTCAGGCAAAACCGTTATTGTAACAGGTGCATCCGGCGGTATGGGTGCAGGAATTGCAGCAACCCTTATCAAAAAACACGGCTGTCAGGTAGTGGGTGTTGCAAGAAGTGAGTCTAAGATGCTTGCTTTCATTGAGGAGCTCGGACCCACATATGCAGAGCAGTTTTCTTATAAGCTTTTTGACGTTTCAGTTAAAGAAAACTGGGAGAATTTTGCTAAAGAATTAGAGGAGGAGGGCATTGTTCCTTCAGTTCTTATCAACAATGCAGGTATTCTTCCTAAGTTCAAGAGATTTGACAGATATTCATATGACGAGATTGAGAGAGCTATGAACATCAATTTCTATTCATGTGTTTATGGTGTT…
GCA_002493595.1	d__Bacteria;p__Bacillota_A;c__Clostridia;o__Oscillospirales;f__Acutalibacteraceae;g__Eubacterium_R;s__Eubacterium_R sp002493595	ATGTCAAAGAAAACCGTATTTATTACCGGCGGTACCGGTAATATGGGCTGGGCTGCTGTGCAGGAAATGCTCAAGCACCCAAGCGACATCAACATCAAGATGCTTGCTCGTAAAAGTCCGAAGAATGAAGAAAAATTAAAGGGTCTTATGGCTAAGCCGAACGTAAAGATTGTTTGGGGTGACCTTACTGATTACGACTCAATTCTTGAGGGTGTAACCGGCTCAGATTATGTTCTTCACGTAGGCGGCATGGTATCCCCTACTGCTGACTGGAAACCTTACAGAACACAGGCAACAAATATCGGCGCTGCACAGAGTATCTGCAAGGCTGTACTTGCTCAGCCTGATCCGGATGCTGTTAAGGTTTGCTACATAGGTACAGTTGCTGAAACAGGCGGT…	ATGAGCGATTGTAAATGCTGCTGCGGCGGCGATTGGTTAAGCGGTAAAACCGTAATTGTTACCGGCGCATCAGGCGGTATGGGTGCAGGCATTGCTGCGACATTAATTAAAAAGCACGGTTGCCGTGTTGTGGGCGTAGCAAGAAGTGAAGCTAAAATGCTTAAGTTTATTGAAGAACTTGGTCCTACATATGCTGAGCAGTTCTCATACAAGCTTTTTGATGTATCAAATAAAGAATGCTGGGAGAATTTTGCTGCGGAGCTTGCTGAGGAGGGTATTCGTCCGTCAGTTCTTATTAACAATGCGGGTATTCTTCCTAAATTTAAGAGATTTGACAGATATTCATATGACGAAATTGAAAGAGCAATGAATATCAATTTCTATTCCTGCGTATACGGC…
GCA_002494125.1	d__Bacteria;p__Bacillota_A;c__Clostridia;o__Oscillospirales;f__Acutalibacteraceae;g__Eubacterium_R;s__Eubacterium_R sp002494125	ATGGCAAAGAAAACCGTATTTCTTACCGGTGGTACCGGTAATATGGGTTGGGCTGCTGTTCAGGAAATGGTTAAGCATCCAAATGAAATTAACCTTAAAATTCTTGCTCGTAAAAGCCCTAAAAACGAGGAAAAGTTAAAGGGTCTTATGGCTAAACCAAACGTTAAAATTGTTTGGGGCGACTTAACAGATTACGATTCAATTCTCGACGGTGTAACAGGTTCAGACTATGTACTACACATCGGCGGTATGGTTTCCCCTGCAGCTGACTGGAAGCCTTACAGAACTCAGAAGACAAATATCGGTGCTGCACAGAATATCTGCAATGCAGTTCTTGCACAGCCTAATCCTGACGATGTTAAGGTTTGTTATATAGGTACTGTTGCTGAAACAGGCGGA…	NA
GCA_003505905.1	d__Bacteria;p__Bacillota_A;c__Clostridia;o__Oscillospirales;f__Acutalibacteraceae;g__UBA8612;s__UBA8612 sp003505905	ATGAAAAAAACAGTTGCTTTAACCGGCGGTTCCGGTAACATGGGCTTTCAGGGCTTTAAGGAGCTATATCGCTATCGTGACAAGTACAACATTGTTCTCTTGCTTCGTGACAGTGAAAAAAACCGCAAAAAATTCAAAATGTATCTCGGTGACCCTGCCGTCAAGGTTGTTTGGGGTGACTTGACCAAATTCGACGATGTGAAAGCACTCGTTGACGGTGCGGATGTTGTTCTTCATGTCGGCGGCATGGTTTCTCCGGCGGCGGACTACTACCCCAAGCGCACACTCAAGACGAATGTCACGGCAGCGGAAAATATTGTCAATGCGATTAAGGCTCAGCCCGACCCCGACCATGTTAAAGTGGTTTACATCGGCACAGTTGCCGAAACAGGTGACCGC…	NA
GCA_003514385.1	d__Bacteria;p__Bacillota_A;c__Clostridia;o__Oscillospirales;f__Acutalibacteraceae;g__CAG-177;s__CAG-177 sp003514385	ATGGCAGAAAAAAAGACAGTGTTTCTCACAGGCGCTTCCGGCCATATGGGCTGGGCAGGCTTCAAAGAGCTTTACAAGAAAAAAGATAAGCTTAACATAGTCCTGCTTCTTCGCGACAGTGAGAAAAACAGAAAGAAATTCGCAAATTACCTTAATGATCCCAGCGTTAAAATCGTCTGGGGCGACCTGAAGAAATATGACGATGTCCTCAAGTGCGTTGAGGGTTCTGATTATGTTCTTCATGTCGGCGGAATGGTCTCGCCTTCGGCTGACTATTATCCGACAAAGACCATTCAGACCAACACCACCGCTGCTAAGAACATAGTTGACGCCGTTAAGGCTCAGCCCAACAAGGACGAGATCAAGGTCGTTTACATCGGCACCGTTGCTCAGACGGGC…	NA
GCA_003526845.1	d__Bacteria;p__Bacillota_A;c__Clostridia;o__Oscillospirales;f__Acutalibacteraceae;g__Eubacterium_R;s__Eubacterium_R sp003526845	ATGGCAAAGAAAACCGTATTCCTTACCGGAGGTACCGGTAACATGGGATGGGCTGCAGTTCAAGAGATTATTAAGCATCCAAACGAAATCAATCTTAAGATTCTTGCAAGAAAAAGCCCTAAAAACGAAGAAAAACTTAAAGACTTAATGGCAAAGCCGAATGTTAAGATTGTATGGGGTGACCTTACAGACTATGATTCACTTCTCGAGGGAATCACCGGCTCTGATTATGTACTCCATGTCGGCGGTATGGTATCACCTTCTGCAGACTGGAAACCTTACAGAACACAAAAAACAAATATCGGCGCTGCAGAAAACATCTGCAAAGCTGTTCTTGCTCAACCTGATCCGGACGCTGTAAAGGTGTGCTACATCGGTACAGTTGCAGAGACAGGCGAC…	ATGGCATGCTGGCTTGATGGAAAAACAGTTGTTGTTACCGGCGCATCCGGAGGTATGGGCGCAGGTATCGCAGCAACACTTATAAAAAAACACGGTTGCACCGTTATCGGTATCGCACGAAGCGAACCGAAAATGCTTAAGTTTATTGATGAGCTCGGTCCTACGTATGCAAGTCAATTTTCTTACAAGCTCTTTGATGTTTCTGTTAAAGAGAATTGGGAGAATTTTGCGCAGGAACTTCAGGATAACGACACAAAGATTGATATTCTTATCAATAACGCAGGTATTCTTCCAAAGTTCAAGAGATTTGACAGATATTCATATGACGAGATTGAAAAGGCAATGAATATCAATTTCTATTCTTGCATTTATTCAACAAAAACACTCTTGCCGATGCTC…
GCA_003538135.1	d__Bacteria;p__Bacillota_A;c__Clostridia;o__Oscillospirales;f__Acutalibacteraceae;g__CAG-177;s__CAG-177 sp003538135	ATGGCAGAAAAAAAGACAGTGTTTCTCACCGGCGCATCCGGCCACATGGGCTGGGCAGGCTTCAAAGAGCTCTATAAAAAGAAGAACGAGCTTAACATAGTCCTGCTTCTGCGCGACAGTGAGAAGAACAGAAAGAAGTTCGCAAATTACCTTAACGACCCCAGCGTTAAAATTGTTTGGGGCGACCTGAAGAAATATGACGACGTCCTCAAGTGCGTTGAGGGTTCCGATTATATCCTTCATGTCGGCGGAATGGTTTCGCCTTCGGCAGACTATTATCCGACAAGAACCATCCAGACCAACACCGGTGCAGCCAGAAATATAGTTGACGCCGTTAAGGCTCAGCCTAACAAGGACGATATCAAGGTTGTTTATATCGGCACCGTTGCTCAGACGGGC…	NA
GCA_004555265.1	d__Bacteria;p__Bacillota_A;c__Clostridia;o__Oscillospirales;f__Acutalibacteraceae;g__Fimenecus;s__Fimenecus sp004555265	ATGGCAGAAAAGAAAACCGTTATGCTGACCGGCGCGTCCGGCAACATGGGCTTTGCAGGCTTCAAAGAACTGTATAAGATGAAAGACAAATTTAATACGGTTCTGTTGCTTCGCAAAAGCGAAAAGAACGAAAAACTCTTCGCACCCTATATGAACGACCCGTCCGTAAAAATTGTTTGGGGCGACCTTACAGATTATGACAGCATTTTAGAAGCCGTCACGGGCTCGGATTATGTTCTCCATGTCGGCGGCATGGTTTCCCCCACGGCGGACTGGAAGCCGTACAGAACCCAAAAAACCAATATCGGCGCGGCGCAGAGCATCTGCAAGGCAGTCCTTGCCCAGCCCGACCCCGATGCCATTAAGGTTTGCTATATCGGCACGGTTGCCGAAACCGGC…	ATGGATAAAAATTGGTTAGACAACAAAACCGTTATCGTGACGGGCGCTTCGAGCGGTATGGGTAAGGGCATTACCGAAAAACTCATCAAAGAGCACGGGTGCACCGTTTTGGGCGTGGCAAGAAGCCAGCAGAAAATGGAAGCGTTGGTCGCGGAACTCGGCGAATATGCCGACAAGTTCTCGTATCAACTGTTTGATGTTTCCGACCGTGCAAATTGGGACAATTATTTAAACTATCTCAACGAAAACAACATCAAGCCCGACATTCTCATCAACAACGCGGGTATTTTGCCGAAGTTCGACAAATTCCAGCACTATTCGATTGAGGATATTGAAAAGGCGATGAATATCAACTTCTATTCGGCGGTGTATTCCATGCACGCGCTGTTGCCGCTTCTT…
GCA_004556705.1	d__Bacteria;p__Bacillota_A;c__Clostridia;o__Oscillospirales;f__Acutalibacteraceae;g__Fimenecus;s__Fimenecus sp004556705	ATGGCAGATAAGAAAACCGTAATGCTCACCGGTGGCTCTGGCAACATGGGCTTTGCCGGCTTCAAAGAGCTTTATGCGAAAAAAGACGAGTTCAACATCACTCTTCTTTTGAGAGGCAGTGAAAAGAACAGAGAAAAGTTCAAGGCTTACCTTAACGATCCGTCAGTTAGAATCGTTTGGGGCGACCTTACCAAGTACGAGGATGTTCTCGACGCTGTAAACGGCGCAGACTACGTTCTCCACGTTGGCGGTATGGTTTCTCCCACAGCTGACTGGAAGCCTTACAGAACACAGAAAACAAATATCGGCGCTGCTGAAAACATCTGCAATGCAGTTAAGGCTCAGCCCAACCCCGATGCAGTTAAGGTTTGCTACATAGGTACCGTTGCTGAAACAGGC…	ATGAACACTAACTGGATGAATAACAAAACTGTTATCATCACCGGTGCTTCAGGCGGTATGGGTAAGGGCGTTGCCGAACGTCTCATCAAGGAACACGGCTGTACTGTCATCGGTATTGCAAGAAGCGAAGAAAAAATGAAAAAGGTTGTTGAAGAACTCGGCGAGTATGCAGACAAGTTCTCTTATCAGCTTTTCGACGTTTCTGTTGAGCAGAATTGGATTGATTTTGTTACTTATCTCAAAGATAATAACATTCATCCCGACGTTCTTATCAACAATGCCGGAATTCTTCCTAAGTTTGACAGATTTCAGAATTACACAATCGACTACATAAAGAAGGCTATGGATATTAACTTCTATTCGGCAGTTTATTCAATCCATGCTCTTTTGCCGGTGCTT…
GCA_009777055.1	d__Bacteria;p__Bacillota_A;c__Clostridia;o__Oscillospirales;f__Acutalibacteraceae;g__WRMQ01;s__WRMQ01 sp009777055	ATGGCGAAGAAGACGGTATTCCTCACCGGAGCCTCGGGCAACATGGGCTGGCACGGCTTTCAGGAGCTATACAAGCGCAAGGACAAATTCGACATCGTGGTGCTCAACCGGGGCAGCCAGAAAAACCGCGAGAAATTTTCGGCCTATGAAAACGACCCCTGCGTAAGGCTGCTGTGGGGCGATTTGCGCAAATACGAGGATGTTCTGGCGGGCGTGACGGGCGCGGACTTCGTGCTGCATGTGGGCGGCATGGTCTCGCCCCAGGCGGATTATGACCCCAAGGGCACCATACGCGTGAACACCGCCGCGGCGAAGAACGTGGTGGACGCCGTGAAGGCGCAGCCAAACGCCGACGACATCCGCCTGGTGTATATCGGAACGGTGGCGCAGACCGGCGAC…	NA
GCA_009779995.1	d__Bacteria;p__Bacillota_A;c__Clostridia;o__Oscillospirales;f__Acutalibacteraceae;g__WRMQ01;s__WRMQ01 sp009779995	ATGACCAAGAAAACGGTATTCCTCACCGGTTCCTCGGGCAACATGGGCTGGCACGGCTTTCAGGAGCTCTACAAGCGCCGGGACAAGTTCGACATCGTGCTGCTCAACCGGGGCAGCCAGAAGAACCGCGATAAGTTCGCGGCCTACGAGGGCGACCCCAGCGTAAAGCTCGTCTGGGGCGACCTGCTCAATTACGACGACGTGCTCGCGGGCGTGAGCGGCGCGGATGTCGTGCTGCACGTGGGCGGCATGGTTTCCCCCCAGGCGGACTACGATCCCAAGGGGACGATCAAAACAAACATCACAGCCGCGCGCAATATTGTGAACGCCGTGAAGGCACAGCCAGACCCCGACGCCGTGAAGGTCGTCTACATCGGCACCGTGGCCGAGACCGGCGAG…	NA
GCA_012511485.1	d__Bacteria;p__Bacillota_A;c__Clostridia;o__Oscillospirales;f__Acutalibacteraceae;g__JAAZFZ01;s__JAAZFZ01 sp012511485	ATGGCGAAAAAGACGGTTTTTCTGACAGGTTCATCCGGCAATATGGGTTTTGCAGGCTTCAAAGAGCTTTATGCAAATAAGAACAGGTTCAATATCGTGCTTCTCAACAGGGGCAGCGAAAAGAACAGAAAAAAATTTGCTGCCTATGAAAACGATGACAGCGTAAAGATCGTCTGGGGCGACCTTATGAACTACGAGGATGTTCTGGAATGTGTGACAGGTGCCGACTATGTTCTACATGTGGGAGGGATGGTATCACCTGCGGCAGACTATTTCCCCAAAAAAACAGTTAAGACAAACACTACAGCTGCAAGAAACATCGTCCATGCAGTCAAGGCACAGCCTAATGCAGATGAAATAAGGGTTGTTTACATAGGCACGGTTGCACAGACAGGTGAC…	NA
GCA_012519975.1	d__Bacteria;p__Bacillota_A;c__Clostridia;o__Oscillospirales;f__Acutalibacteraceae;g__RZYX01;s__RZYX01 sp012519975	ATGGCTAACAAAAAGGTATTTCTTACTGGCGCTTCTGGTACTATGGGCTGGGCTGGCTTCAAGGAGATTTATGACAAAGGCAATCTCGACATCGTTGTTCTTCTTAGAGACAGTGAGAAGAACAGGGAACAATTCAAACAATATCTTGGGGATCCAAGGGTAAGAATCGTCTGGGGCGATCTTACAAGTTATGAAAGCATTCTTGATTGTGTAAATGGCGCAGACTACGTTTTACACGTCGGTGGTATGGTTTCACCTTCTGCTGACTACTATCCAAAAAAGACAATCAAAACAAATGTTACAGCTGCTGAAAACATTGTTAAAGCTGTTAAAGCACAGCCAAATCCTGACGATGTTAAAGTTTTGTACATAGGTACAGTTGCACAAACTGGCGACAGA…	NA
GCA_012520115.1	d__Bacteria;p__Bacillota_A;c__Clostridia;o__Oscillospirales;f__Acutalibacteraceae;g__DTU053;s__DTU053 sp012520115	ATGAGCAAAAAAACCGTATTTTTGACAGGCGCATCGGGCAATATGGGTTTTGAGGGCTTTAAGCAGCTCTATGCCAACAGGAAAGAATTCACAATAGTGCTCCTTCTCAGGGACAGTGAGAAGAACAGAGAGATGTTTGCACCTTACCTGAATGACAGCAGTGTTAAGATCGTCTGGGGCGACCTTTGCGAATATGATGCAGTGCTGCAATGCGTAACAGGTTCGGATATCGTACTTCATGTGGGAGGACTGGTTTCTCCTGCCGCCGACTATTTCCCCTTAAAGACGCAGCAGGTCAATGTTACGGCAATGCAGAACATCGTTGACGCTGTCAAGGCACAGCCTGACCCCGACAGCATTAAGGTTGTCTATATCGGCACCGTCGCAGAGACCGGCGAC…	NA
GCA_012520505.1	d__Bacteria;p__Bacillota_A;c__Clostridia;o__Oscillospirales;f__Acutalibacteraceae;g__UBA1227;s__UBA1227 sp012520505	ATGGGAAACAAAAAAGTATTTATGACCGGTGCTTCCGGTAACATGGGATGGGAATCATTTAAGCGAATTTATGAAAATCGTCCTGACCTTGACATCGCCGTTCTTCTACGTGATTCAAAAAAGAACAGAGATTTATTTGCTCCTTATCTTGGCGACAAAAGAGTTCAAATTTGCTGGGGTGACTTTGAACAATATGAACCAATTCTTGAAGGTATAACAGGTGCATCATATGTGCTTCACATCGGCGGTATGATATCCCCTGCGGCTGACTATTATCCAAAAAAGACCTTTAAAGTAAACCAAGCTGCTGCTGAAAATATTGTAAGAGCTATCAAAGCTCAACCAAATCCAGATGAAATCACAGCTTGTAACATTGGCACAGTTGCTCAAACTGGTAAC…	NA
GCA_012523185.1	d__Bacteria;p__Bacillota_A;c__Clostridia;o__Oscillospirales;f__Acutalibacteraceae;g__UBA1425;s__UBA1425 sp012523185	ATGTCAGCAAAAAAAACAGTTTTTTTAACAGGGGCGACGGGCAATATGGGCTGGGCGGGCTTTAAGGAGCTTTACGCCAAAAAGGATAAGTTCAACATTGTTGTTCTTATCAGGGACAGCGAAAAGAACAGAGAGCTGTTCAAGCCCTATGACAGCGACCCGAGCGTCAAAATTGTCTGGGGAGACTTGATGAATTACGACGAGGTTTTAAGCTGTGTCACAGGCTCGGACTTCGTTTTGCACGTAGGCGGCATGGTTTCGCCCGCCGCCGACTATTACCCCAAAAAGACAATAAAAACTAACACGACGGCAGCTAAAAACATTGTCGAGGCAGTAAAAGCACAGCCGAACCGCGACGAAATAAAGGTTGTCTACATAGGCACAGTCGCTCAAACAGGC…	NA
GCA_012524025.1	d__Bacteria;p__Bacillota_A;c__Clostridia;o__Oscillospirales;f__Acutalibacteraceae;g__UBA1447;s__UBA1447 sp012524025	ATGGCTCAGAAAAAAACAGTCTTTCTTACCGGGTCATCCGGTAACATGGGATGGGCAGGCTTCCAAGAACTTTACGCTCGTCGAGACAAGTACAACCTTGTCCTGCTTAACAGAGGCAGCGACAAAAACAAGGAAATGTTCAAGGAATACGAAAATGACCCAAGCGTAAAACTGGTTTGGGGCGACCTTATTAACTATGAAGATATTTTGGAATGCGTGACCGGGTCCGACTATGTCCTACATGTTGGGGGAATGGTTTCTCCGGCAGCCGATTATTATCCCAAACGCACTCAAAAAACTAATATTACAGCAGCCCAAAATATTGTTGACGCTGTAAAAGCACAACCAGATCCCAATGCAATCAAGGTTGTTTATATCGGCACCGTAGCACAGACCGGT…	NA
GCA_012728445.1	d__Bacteria;p__Bacillota_A;c__Clostridia;o__Oscillospirales;f__Acutalibacteraceae;g__UBA1447;s__UBA1447 sp012728445	ATGGCGCAGAAGAAAACGGTGTTCTTAACGGGTTCCTCAGGCAACATGGGTTGGGCGGGCTTTAAAGAACTTTATGCAAAGAGAGACAAGTTCAATATAGTTCTTCTAAACAGAGGCAGCGACAAAAACAAAGCAATGTTTAAGGAATATGAGAATGACCCCTGTGTTAAGCTTATTTGGGGCGACCTTTTAAACTACGAGGATGTTTTGGCCGGCGTAACCGGCGCGGACTACGTGCTCCATGTTGGCGGAATGGTCTCGCCCGCAGCGGACTATTACCCCAAAAAGACCATCAAAACAAATACAACAGCGGCAAAATATATTGTTGATGCTGTAAAAGCGCAGCCAAACCCGGATGCTGTTAAGGTTGTTTACATCGGTACCGTCGCTCAAACCGGT…	NA
GCA_012839185.1	d__Bacteria;p__Bacillota_A;c__Clostridia;o__Oscillospirales;f__Acutalibacteraceae;g__RGIG2893;s__RGIG2893 sp012839185	ATGGCAAAAAAGACAGTATTCTTAACCGGTGCATCCGGCAATATGGGCATGGAAGGTTTCAAGCAACTTTATGCCAAGAAGGATAAATTCAACATCGTTATTCTTCTTCGTGACAGCAAAGTCAACAGAGAGAAGTTTGCAGACTATGCCGATGACCCTGCGGTTAAAATCGTTTGGGGCGACCTTACAAATTACGAGGACGTACTCGAATGTGTAACCGGTTCGGACTATGTACTTCATGTTGGTGGTATGGCATCTCCCGGAGCCGACTATTTTCCGATAAAAACCATTGAAGTAAATACAAAGGCTGCTCGTTATATTGTTGATGCAGTCAAGGCTCAGTCCGATCCCGACGCAATTAAGGTTGTTTATATCGGTACTGTTGCCCAGACCGGTGAG…	NA
GCA_014465955.1	d__Bacteria;p__Bacillota_A;c__Clostridia;o__Oscillospirales;f__Acutalibacteraceae;g__Eubacterium_R;s__Eubacterium_R sp014465955	ATGGCAAAGAAAACCGTGTTTATTACCGGCGGTACCGGTAACATGGGTTGGGCTGCTGTGCAGGAAATGCTTAAAAAGCCTAACGAAATCAACATTAAAATGCTTGCAAGAAAGAGTGCTAAAAATGAAGAAAAATTAAAGCCTCTTATGAGCAAGCCAAACGTAAAGATTGTTTGGGGCGATCTTCTTGATTACGATGCAATTCTTGAAGGCGTAACAGGCTCCGACTATGTTCTTCATGTTGGCGGTATGGTATCACCTACTGCAGACTGGAAGCCTTACAGAACTCAGAAAACAAATATCGGTGCTGCTCAGAATATCTGCAAAGCAGTTCTTTCACAGCCCGATCCTGATGCTGTTAAGGTTTGCTACATAGGTACTGTTGCCGAAACAGGCGGT…	ATGTCAAACTGCTGGCTTAACGGAAAAACCTGTGTTGTTACAGGCGCATCCGGCGGTATGGGTGCAGGAATTGCTGCTACTCTTATTAAAAAACACGGTTGTAAGGTAATCGGCGTTGCAAGGTCTGAACCGAAAATGATTAAATTTATTGAGGAACTCGGTCCAACATATGCAGAGCAGTTTTCTTACAAACTTTTTGATGTTTCCAAAAAAGAAAACTGGGATAATTTTGTTGAGGAATTGCAGGCAGACGGCGTTAAGGTTGATATTCTTGTAAACAATGCAGGTATTCTCCCTAAATTCAAGCGCTTCGACAGATATGATATGGACGAAATTGAAAGAGCAATCAACATCAATTTCTATTCCTGCGTATATTCAATCAAGGCTATGCTTCCTATG…
GCA_014799585.1	d__Bacteria;p__Bacillota_A;c__Clostridia;o__Oscillospirales;f__Acutalibacteraceae;g__Eubacterium_R;s__Eubacterium_R sp014799585	GTGGCAAGAAAAACAGTNTTNATNACCGGNGGAACAGGCACNATGGGCTGGTCTGCAATCAAGTNTATGTTAAAAAAACNAACNAAAATAAATTTAAANATACTTGCAAGAAAAAGNCCNAAAAACGAGGANCTTCTTACTCCATATATGGCAAAGCCAAATGTTAAAATTATATGGGGCGATTTTCTTGATTANGATGCTATTCTTGAAGGTGTTACNGGAAGTGACTATGTTCTNCACATAGGCGGAATGGTTTCACCCGCTGCTGATTGGAAGCCTTATTTAACNCAGAAAACAAATATCGGNGCGGCAGAAAACATCTGCAAAGCCGTNCTTGCTCANCCAAATCCNGATGNNATTAAGGTTTGCTATATCGGTTCTGTTGCACAAACAGGCGGA…	ATGGGCGCAGGTATTGCAGCAGCACTGATCAAAAAGCACGGCTGCAATGTTATCGGTATTGCACGAAGCGAACCAAAAATAAAAAAGTTTATTGAGGATTTAGGTCCAAGCTATGCAGAGCAGTTTACATATAAACTCTTTGATGTTTCAAAGCGTGAAAACTGGCAGAATTTTGCAGATGAACTTGCAGAGAACGGAACAAAAATAGATGTTCTTATTAATAATGCGGGCATTCTTCCTAAATTCAAAAGGGTAGACAGATATGATATCGAGGAAATAGAAAATGTTATGAATATAAATTTCTATTCCGCTGTTTATTCCGTTAAGGCGCTTATGCCGTTTCTGCTTGAAAGCGCAAGCGGTGCAGTGATTAATATTGATTCTTCTGCGGCTTTAATG…
GCA_015065425.1	d__Bacteria;p__Bacillota_A;c__Clostridia;o__Oscillospirales;f__Acutalibacteraceae;g__RUG806;s__RUG806 sp015065425	ATGAAAACTGTATTCCTTACCGGTGGTACCGGTAACATGGGTTGGGCTGCATTTCAGGAGCTTTATAAGCTCGGAGATGTAAAAATTAATTTCCTTGCCCGTCCCAGCGACAAAAACAAAGAGCTTCTTCTTCCCTACATGGGTAAAAAGAATGTCGAGATCATTTGGGGCGATTTCCTTGATTATGATTCAATATTAAAGGGTATCACAGGTGCAGATTATGTTCTTCATATCGGCGGTATGGTTTCACCTGCTGCTGACTATAAGCCTTATTCAACAAGAAAAGTTAATGTAGGTGCTGCCGAAAACATCTGTAAGGCAGTTCTCGCTCAGCCCAACGCAGACGATATTAAGGTTTGCTACATAGGCTCAGTTGCAGAAACAGGCGACAGAAATACC…	NA
GCA_015065445.1	d__Bacteria;p__Bacillota_A;c__Clostridia;o__Oscillospirales;f__Acutalibacteraceae;g__Eubacterium_R;s__Eubacterium_R sp015065445	ATGGCAAAAAAAACCGTATTTCTTACCGGCGGTACCGGTAATATGGGTTGGGCTGCTGTACAGGAAATGATTAAGCACCCAAACGAAATCAATCTTAAAATCCTTGCAAGAAAAAGCCCTAAGAACGAAGAACTTTTAAAAGGTCTTATGGCTAAGCCAAACGTTCAGATTGTGTGGGGCGACCTTACAGATTACGATTCACTTCTTGAGGGTATCACAGGTGCCGACTACGTGCTTCACGTTGGCGGTATGGTATCCCCCGCTGCTGACTGGAAACCGTACAGAACACAGAAGACCAACATCGGTGCTGCAGAGAACATCTGCAAGGCTGTACTTGCTCAGCCGGACCCGGACGCAGTTAAGGTTTGTTACATAGGCACTGTTGCAGAAACAGGCGGA…	ATGAGTAATTGCTGGCTCAGCGGAAAAACCGCAGTGGTAACAGGTGCTTCGGGCGGTATGGGAGCAGGTATTGCTGCCACTCTTATAAAAAAACACGGCTGTACCGTTATTGGTATTGCAAGGTCCGAACCAAAAATGCTTAAGTTTATAGAAGAACTCGGCGACGAGTACAAAGACCGTTTCTCGTACAAACTCTTTGATGTGTCAAAGCGTGAAAACTGGGAGAGTTTTGCCGAAGAACTTAAAGCAAACGGCACAAAGGTTGATATACTTATTAACAATGCAGGTATACTGCCTAAGTTCAAGAGGTTTGACAGATACTCATACGAAGAAATTGAGCAGGCTATGAACATCAATTTTTATTCCTGCATTTATTCCACTAAAACTATGCTGCCCCTG…
GCA_015065505.1	d__Bacteria;p__Bacillota_A;c__Clostridia;o__Oscillospirales;f__Acutalibacteraceae;g__Eubacterium_R;s__Eubacterium_R sp015065505	NA	ATGAAAAACTGTTGGCTTAATAATAAAACTGCCGTTGTTACGGGCGCTTCGGGTGGCATGGGAGCAGGAATTGCCGCAACCCTTATTAAAGAGCACGGCTGCACCGTTATCGGCATTGCAAGAAACGAAAAGAAAATGCTTGAATTCATTGACGAGCTCGGCGACGAATATAAGGATAAATTCTCATACAAGCTCTTTGATGTTTCTTCAAGAGAAAACTGGATAGAATTTGCAAATGAAATCAAGGAAAAAGGAATCGCAGTTGATATTTTAATCAACAACGCAGGCATTCTTCCCCGATTCACAAGATTTGATAAATATTCCGACGAAGAAATTGATGCAGCAATGAACATTAACTTCTATTCCGCTGTTTATTCGGTTAAGGCAATGCTTCCCATT…
GCA_015065765.1	d__Bacteria;p__Bacillota_A;c__Clostridia;o__Oscillospirales;f__Acutalibacteraceae;g__SIG575;s__SIG575 sp015065765	NA	ATGTCAAAATGGATCGACGGCAAAACTGTTATTCTCACAGGTGCATCAAGCGGTATCGGCAAAATGCTTGCAGAAAGACTTATGAAAGAGCATGGCTGCAAGGTTATCGGTGTTGCAAGAAGCGAAGCAAAAATGATTAAGTTCAACGAAGAGCTCGGTGAATACTCAAAGCTTTTCAGATACAAGCTTTTTGACGTTTCAAGCTATGACAACTGGCAGAATTTCCACGACTGGCTCGTTGAAGAAAAAATTCAGCCTGATGTTCTTATCAACAACGCAGGCGTTCTCCCCCGTTTCGACAGACTGATGAACTATACAAAAGAAGAAATCGACGAGTCAATCAACATCGACTTCTACTCAGCAGCATATTCATCAAAAATCATGCTTCCCCTTCTTCTC…
GCA_015065785.1	d__Bacteria;p__Bacillota_A;c__Clostridia;o__Oscillospirales;f__Acutalibacteraceae;g__DTU089;s__DTU089 sp015065785	ATGGCTAAAAAAACCGTATTCTTAACAGGCTCATCAGGTACAATGGGCTTCCAAGGCTTTAAAGAGCTTTATGCAAAAAAAGACCAATATGACATTGTCCTTCTTAACAGAGGAAGTCAGAAAAATAAGGATAAGTTTAAAGCTTATGAAAACGACCCAAGTGTTAAGCTTGTCTGGGGTGACCTTACAAATTACGAAGATGTTTTAGAGTGCGTTACAGGCTCTGACTATGTTCTTCATGTTGGTGGTATGGTGTCACCTGCTGCTGACTATTATCCTGTAAAAACACAGAAAACAAATGTTACTGCTGCACAAAACATTGTTAATGCAGTTAAAGCACAACCAAATGCAGATGACATTAAGGTTGTTTACATAGGTACAGTTGCTGAAACAGGTGAC…	NA
GCA_015065845.1	d__Bacteria;p__Bacillota_A;c__Clostridia;o__Oscillospirales;f__Acutalibacteraceae;g__DTU089;s__DTU089 sp015065845	ATGGCTAAAAAAACCGTATTCTTAACAGGTTCATCAGGTACAATGGGCTGGGCAGGCTTTAACGAGCTTTATGCTAAAAAAGACCAATATGACATCGTTGTTCTCAACAGAGGCAGTCAGAAAAATAAGGATAAATTTAAACCTTACGAAAATGACCCATCTGTTAAACTTGTATGGGGCGACCTTACAAATTACGAAGATGTTTTAAAATGCGTTACAGGTGCAGACTATGTTCTTCATGTTGGTGGTATGGTGTCACCGGCTGCTGACTATTATCCTGTAAAAACACAAAAGACAAATGTTACTGCTGCACAGAATATTGTAAATGCTGTTAAAGCACAACCTAATGCAGATGATATTAAGGTTGTTTACATAGGTACTGTTGCTGAAACCGGTGAC…	ATGGCAAAATGGATAGATAATAAAACTGTAATTATAACAGGTGCTTCAAGCGGTATAGGCAAAATGCTTGCCGAAAGACTTATGAAAGAGCACAACTGTACTGTTATAGGTGTAGCAAGAAGCGAGAAAAAAATGCTCACTTTCGTTGAGGAACTCGGCGATTATGCAAAATTATTTTCTTATAAGCTTTTTGATGTTTCAAGCTATGACAACTGGCAGGAATTTCACGACTGGCTCGTTGAAAATAATATAAAACCTGATGTTCTTATCAACAACGCTGGCGTTCTCCCTCGTTTTGACAGACTTATGAACTACACCAAAGAAGAAATTGATGAATCAATCAATATTGACTTCTATTCTGCGGCTTATTCTTCAAAAATTATGCTTCCGCTTCTTATG…
GCA_015065965.1	d__Bacteria;p__Bacillota_A;c__Clostridia;o__Oscillospirales;f__Acutalibacteraceae;g__CAG-177;s__CAG-177 sp015065965	ATGGCACAGAAAAAGACCGTATTCCTTACCGGTGCTTCAGGTACAATGGGTTGGGAAGGTTTCCAGCAACTCTATGCAAAGAAAGATAAGTTTAACATTGTTGTTCTTCTTCGTGACAGCGAGAAGAACAGAAAGAAGTTCGCTCCTTACATGAACGATCCTTCTGTTAAGGTTGTTTGGGGTGACCTTAAGAAGTATGAAAGTGTTCTTGAATGCGTTACAGGTTCAGACTATGTTCTTCATGTTGGCGGTATGGTTTCACCTGCTGCTGACTATTATCCCATCAACACAATCAAAACCAATGTTGGTGCTGCAAAGAATATTGTTGCTGCAGTTAAGGCTCAGCCTGATCCCGATGCAATCAAGGTTGTTTATATCGGTACTGTTGCTGAAACAGGT…	NA
GCA_015066015.1	d__Bacteria;p__Bacillota_A;c__Clostridia;o__Oscillospirales;f__Acutalibacteraceae;g__UBA6857;s__UBA6857 sp015066015	ATGAAAAAAACTGTATTTTTAACGGGAGCCTCGGGAAATATGGGTTTTGCAGGCTTCAAGGAATTGTATAAAAGAAAAGATATGTACAACATCGTGGTGCTGAATCTTGACTCTCAGGACGCAAGAAAGAAATTTGCACCTTACATGTTTGACTCATCGGTAAGATGCATCTGGGGCGACCTTACGCACTACGAGGACGTCCTCGACGGTGTAACGGGAGCAGACTACGTTATCCACGTAGGCGGTCTTGTGTCCCCTGCTGCCGACTACTATCCCAAAAAGACCCTCTTTACAAACATTACTGCTATGGAAAATATTATCAGGGCAGTCAAGGCTCAGCCTGACCCGGACAGCGTCAAGGTGGTTTACATCGGCACCGTAGCACAGACCGGTGACAGA…	ATGAACAGATGTTGGTTTGACTACAAAACAGTAATAATCACAGGCGCGTCAAGCGGTATGGGCAAGGGTCTTGCAGAAAGGCTTATCCGTGACCACAACTGTCAGGTTATAGGTGTTGCCCGTACGGAATCAAAGCTTCAGGCTTTCAAGGAAGAGCTTGGCAACAAGTCTCATTATTTTACATATTATCCCTTCGATGTTTCTGTCAAGGAAAACTGGGAAAAATTTGCTCAGCAGCTTAAAAAAGACGGTATTCAGCCGGATATTCTGATTAACAATGCAGGTATATTGCCTAAGTTTAACCGTTTTTCAAAAATAACTGTTGATGATGTCAACAACACAATGCAGATTAATTTTTACTCTGCAATTTATTCGATAAACGCCCTTCTCCCCACAATT…
GCA_015066045.1	d__Bacteria;p__Bacillota_A;c__Clostridia;o__Oscillospirales;f__Acutalibacteraceae;g__UBA6857;s__UBA6857 sp015066045	NA	ATGAACAAGTGCTGGTATGACGGTAAAACCATTATTCTCACGGGTGCTTCCAGCGGCATCGGTAAGGATATGGCAGAAAAGCTGATAAAGGAGCACGGATGCAAAGTTATCGGCATCGCCCGCAACGAAGAAAGGCTTCTTAATTTCAAAAGCTCTCTCGGCAGTCAGGGTGACCGCTTCACCTATTATACCTTCGATGTTTCGGTAAGAGAAAACTGGGAAGAATTTGCGCAAACCGTAAAAAACGATAATCTCAGACCTGACATTCTCATAAATAATGCAGGTATTCTGCCCAAGTTTGACCGCTTCCTTAATTATACCGTGGAGGAGCTGGACAAAGCTATGCACATAAACTTCTATTCCTGTCTTTACTCCATGAACTCACTGATGCCCGTCATT…
GCA_015066105.1	d__Bacteria;p__Bacillota_A;c__Clostridia;o__Oscillospirales;f__Acutalibacteraceae;g__UBA6857;s__UBA6857 sp015066105	ATGAAAAAAACAGTTTTTCTCACCGGCGGTTCGGGAAATATGGGCTTTGCGGGCTTCAAGGAGCTTTACAAGCGTAAGGATATGTATAATATAGTTCTTCTCAACCTTGACTCTCAGGATGCGAGGAAAAAGTTTGCGCCCTATATGTTTGACCCGGCGGTCAAATGCGTATGGGGTGACCTTACAAATTATGAGGATGTGCTCACCTGCGTTACGGGTGCAGATTTTGTGCTTCATGTAGGCGGCCTCGTTTCGCCTGCGGCTGACTATTATCCGCAAAAAACTCTGTTCACAAACATCACCGCAATGGAAAATATAGTAAAAGCCGTAAAGGCACAGCCTGACCCGGACAAAATAAAGGTGGTATACATCGGCACGGTTGCACAGACCGGTGACAGA…	ATGAACAGATGCTGGTATGACTATAAAACCGTAATTATCACAGGTGCCTCAAGCGGTATGGGCAAGGGACTTGCCGAAAAGCTTATCCGCGACCACAACTGTAAGGTTATCGGCGTTGCCCGCACCGAATCAAAGCTTCTGGCCTTCAAGCAGGAGCTCGGCAACAAAAGCGATTACTTTACCTACTACCCCTTTGACGTTTCGGTTAAGGAAAATTGGGAAAGCTTTGCACTTAAGCTTGAGCAGGACGGTATTCAGCCCGATATCCTTATCAACAACGCAGGTATTCTCCCAAAATTCAACCGCTTTTCAAAAATCACCCTTGACGATGTAAACCACACAATGCAGATTAACTTTTACTCCGCACTTTATGCTATCGATGCTCTTCTTCCCACAATT…
GCA_015066175.1	d__Bacteria;p__Bacillota_A;c__Clostridia;o__Oscillospirales;f__Acutalibacteraceae;g__SIG575;s__SIG575 sp015066175	ATGTCTAAAAAAACTGTCTTTTTAACAGGTTCATCAGGTAACATGGGATGGGCAGGTTTCAAAGAGCTCTATGCAAAGAAAGACAAGTATAACATCGTTCTTCTCAACAGAGGAAGCAAGAAAAACCGTGAAAAATTCGCAAAATATGAAGGCGATCCTTCAGTTAAACTCGTTTGGGGCGACCTTGGAAAATACGAAGACGTTCTTAAATGCGTAAAAGGTGCAGACTATGTTCTTCACGTTGGCGGCATGGTATCTCCCAGTGCTGACTACTACCCCACAAAAACTGTTGTTACAAACACAACTGCTGCAAGAAATATTGTTAATGCTGTTAAAGAACAGCCCAACGCAGACGATATCAAAGTAGTTTACATCGGTACAGTTGCTGAAACCGGTGAC…	ATGGCAAAGTGGATTAACGGCAAAACAGTAATTATCACAGGTGCTTCAAGCGGTATCGGCAAAATGCTTGCAGAAAAACTTATGAAAGAGCAGAACTGCAAAGTTATCGGTGTTGCAAGAAGCGAAGCAAAAATGATTAAGTTCACAGAAGAACTTGGCGATTATGCAAAACAGTTTTCATATAAACTTTTCGATGTTTCAAGTTATGACAACTGGCAGAATTTTCATGATTATCTCGTAGAGAATAATATCAAACCTGATGTGCTTATCAACAACGCAGGTGTGCTCCCCCGTTTTGACAGACTTGTAAACTACTCAAAAGAAGAAATTGACGAATCAATCAACATCGACTTCTATTCAGCAGCATATTCATCAAAAATTATGCTTCCTCTTCTTCTT…
GCA_015066205.1	d__Bacteria;p__Bacillota_A;c__Clostridia;o__Oscillospirales;f__Acutalibacteraceae;g__RUG806;s__RUG806 sp015066205	ATGAAGACCGTATTTCTTACCGGCGGTACCGGTAACATGGGTTGGGCTGCTTTTCAGGAGCTCTACAAACTCGGCGATGTAAAAATCAATTTCCTTGCACGTCCCAGCGACAAGAACAAAGAGCTTCTTCTGCCTTATATGGGTAAGAAGAATGTTGAGATCATCTGGGGTGACTTCCTTGAATATGATTCAATTCTCAAGGGTGTAACAGGTGCAGACTATGTTCTCCATATCGGCGGTATGGTTTCTCCTGCTGCTGACTACAAGCCCTATACTACAAGAAAAGTTAATGTAGGCGCTGCTGAAAACATCTGTAAGGCAGTTCTTGCTCAGCCAAATGCTGACGATATCAAGGTCTGCTACATAGGCTCTGTTGCAGAAACAGGCGACAGAAATACT…	NA
GCA_015066225.1	d__Bacteria;p__Bacillota_A;c__Clostridia;o__Oscillospirales;f__Acutalibacteraceae;g__DTU089;s__DTU089 sp015066225	ATGTCTAAAAAAACCGTAGCTCTCACAGGTTCATCCGGCACAATGGGCTGGGCAGGCTTTAAAGAGCTTTATGCAAGAAAAAACGAGTTCAACATTGTTGTTCTCAACAGAGACAGCCAGAAAAATCGTGATAAGTTTGCAGCTTATGAAAACGATCCTTCAGTTAAGCTTGTCTGGGGTGACCTTACAAACTACGAAGACGTTCTCGCAATGGTAACAGGTGCAGACTACGTTCTTCACGTTGGCGGCATGGTTTCTCCTGCGGCTGACTACTATCCTGTTAAAACACAGAAAACAAACGTTACTGCAGCTCAGAACATTGTTAACGCTGTTAAAGCTCAGCCGAACCCGGATGCAATCAAGGTTGTTTACATAGGCACAGTTGCTGAGACAGGCGAC…	NA
GCA_015066325.1	d__Bacteria;p__Bacillota_A;c__Clostridia;o__Oscillospirales;f__Acutalibacteraceae;g__DTU089;s__DTU089 sp015066325	ATGTCTAAAAAAACCGTATTCTTAACCGGTTCATCAGGTACAATGGGATGGGCAGGTTTCAAGGAACTCTATGCTAAGAAGAATCTTTATAATATCGTTCTTCTTAACAGAGGAAGCCAGAAAAACAAGGACAAATTCAAGGATTATGAAAACGATCCTTCAGTTAAGCTTGTTTGGGGTGACCTTACAAACTATGAAGATGTTTTAGAATGTGTAACAGGCGCAGACTATGTTCTTCATGTTGGAGGTATGGTTTCTCCCGCAGCTGACTACTATCCCGTTAAAACTCAGAAAACAAATGTTACTGCAGCTCAGAACATTGTTAACGCTGTTAAGGCTCAGCCCAATGCCGACGATATTAAGGTTGTTTACATAGGCACAGTTGCCGAAACAGGCGAC…	ATGTCAAAGTGGATTGATGGCAAAACAGTAATCATAACGGGTGCTTCAAGCGGTATCGGAAAAATGCTTGCTGAAAGACTTATGAAAGAGCATAACTGTAAAGTAATCGGTGTTGCAAGAAGCGAAAAGAAAATGATTAACTTCGTTGAAGAGCTTGGAGATTATGCAAAGCTGTTTTCTTATAAGCTTTTTGATGTTTCAAGCTATGATAATTGGCAGAGCTTCCACGATTGGCTCGTTGAAAACAATATAAAGCCCGATGTTCTTATAAATAACGCAGGCGTTCTTCCTCGTTTTGACAGACTTATGAACTATTCAAAGGAAGAAATTGATGAATCAATCAATATTGACTTCTATTCTGCAGCATATTCTTCAAAAATTATGCTTCCGCTTCTTCTA…
GCA_015066345.1	d__Bacteria;p__Bacillota_A;c__Clostridia;o__Oscillospirales;f__Acutalibacteraceae;g__DTU089;s__DTU089 sp015066345	ATGCAGAAAAAGACAGTTGCTCTTACCGGCTCCTCAGGTACAATGGGTTGGGAAGGTTTTAAAGAGCTCTATGCCAGAAAAAATGAATTCAACATCGTTGTTCTTAACAGAGACAGTGAAAAGAACAGAAAGAAATTTGCAGCTTACGAAAACGACCCTGCAGTAAGATTGGTTTGGGGTGACCTTACTAATTATGATGATGTTCTTGAAATGGTAAACGGTGCCGATTACGTGCTTCACGTTGGCGGTATGGTTTCACCCGCTGCTGACTACTATCCCGTTAAAACTCAGAAAACAAACGTTGCTGCTGCTCAGAATATTGTTAACGCAGTTAAGGCTCAGCCCGACCCTGACGCTGTTAAAGTTGTTTACATAGGTACAGTTGCTGAGACAGGCGAC…	ATGTCTAAGTGGATTGATAATAAAACCGTAATCATTACAGGTGCTTCAAGCGGTATCGGCAAAATGCTCGCCGAAAGACTTATAAAAGAGCATAACTGTAACGTAATAGGTGTTGCAAGAAGCGAAAAGAAAATGCTTAACTTCGTTGAGGAGCTTGGTGATTTCTCAAAGAATTTTTCATATAGACTTTTTGATGTTTCAAGTTATGACAATTGGCAGAGCTTTCACGATTGGCTTGTTGAAAACAATATTGCTCCCGATGTTTTAATCAATAACGCAGGTGTTCTTCCGCGTTTTGACAGACTTATGAATTACACTAAAGAGGAAATTGATGAATCAATTAATATTGACTTCTACTCAGCGGCATACTCTTCAAAAATTATGCTTCCCCTGCTCCTT…
GCA_015066385.1	d__Bacteria;p__Bacillota_A;c__Clostridia;o__Oscillospirales;f__Acutalibacteraceae;g__RUG806;s__RUG806 sp015066385	ATGAAGAAAACCGTATTCCTGACCGGCGGTACCGGTAACATGGGTTGGGCTGCCTTCCAGGAAATGCTTAAGCATCCCGACAAAATCAACATCAAGCTCCTTGCCCGCAAGAGCGAAAAGAACAAGAAACTGCTTGCTCCTTATGAATTCTACTCCAACGTTGAAGTCGTCTGGGGTGACTTCATGGAATATGATGCCATCCTCAAGGGTGTAACAGGTGCAGACTATGTTCTTCATGTCGGCGGCATGGTATCCCCCGCTGCAGACTACAAACCCTACTCTACCCAGAAAATCAACCCCGGCGCAGCTGCCAACATCGTAAAAGCGGTTCTTGAACAGCCCAATGCAGACGACATCAAGGTCTGCTACATCGGTACTGTTGCAGAAACCGGCGACCGC…	NA
GCA_015066465.1	d__Bacteria;p__Bacillota_A;c__Clostridia;o__Oscillospirales;f__Acutalibacteraceae;g__DTU089;s__DTU089 sp015066465	ATGGCAAAGAAAACAGTATTTTTAACAGGCTCATCAGGTACAATGGGCTGGGCAGGCTTTAAAGAGCTTTATGCTAAAAAAGACCAATACGACATCGTTGTTCTTAACAGAGGTAGTCAGAAAAATAAGGATAAATTTAAAGCTTATGAAAACGACCCATCTGTTAAACTCGTTTGGGGTGACCTTACAAATTACGAGGATGTTTTAAAATGTGTTACAGGCTCTGACTATGTTCTTCACGTTGGCGGTATGGTATCCCCAGCTGCTGACTATTACCCTGTAAAAACACAGAAAACAAACGTTACTGCAGCACAGAATATTGTTAATGCTGTTAAAGCACAACCTAACAAGGATGATATCAAGGTTGTTTACATAGGTACTGTTGCTGAAACTGGTGAC…	ATGGCAAAATGGATTGATAATAAAACCGTAATTCTTACAGGTGCTTCAAGTGGTATTGGTAAAATGCTTGCTGAACGCCTTATGAAAGAGCACAACTGCAAGGTTATAGGCATTGCAAGAAGCGAAAAGAAAATGCTTAACTTTGTTGAAGAGCTTGGCGATTATGCAAAGTTATTTTCTTACAAGCTTTTCGACGTTTCAAGCTACGACAACTGGCAAGATTTTCACTCTTGGCTTATTGAAAACAACGTAAAGCCAGACGTTCTTATAAATAACGCAGGTGTTCTCCCTCGTTTTGACAGACTTATGAACTACACAAAAGAAGAAATTGATGAGTCAATTAACATTGACTTTTATTCTGCGGCTTATTCTTCAAAAATTATGCTTCCACTTCTTATG…
GCA_015066525.1	d__Bacteria;p__Bacillota_A;c__Clostridia;o__Oscillospirales;f__Acutalibacteraceae;g__Eubacterium_R;s__Eubacterium_R sp015066525	NA	ATGGCTGAATGTTGGCTTACAGGAAAAACCGTTATCGTAACGGGCGCATCGGGAGGTATGGGCGCAGGAATTGCCGCCACCCTCATCAAAAAACACGGATGCACCGTAATCGGCGTGGCACGTAGCGAACCGAAAATGCTGAAATTCATTGAGGAACTCGGTGACGAATACAGGGAGCAGTTTTCCTACAAGCTCTTCGATGTATCGAGCCGCGAGAACTGGGAGACCTTTGCCGAAGAGCTCAAGGCAAACGGCACCAAGGTGGATATCCTCATCAACAACGCGGGTATTCTTCCGAAATTCAAGCGTTTTGACCGCTACTCCTACGAGGAAATTGAGCAGGCAATGAATATCAATTTCTTCTCCTGCGTATACTCGATTAAAACACTGCTGCCGATG…
GCA_015066565.1	d__Bacteria;p__Bacillota_A;c__Clostridia;o__Oscillospirales;f__Acutalibacteraceae;g__SIG554;s__SIG554 sp015066565	TTGGCAGATAAAAAAACCGTAATGCTCACAGGCGCATCCGGTAATATGGGTTTTGCCGGATTCAAAGAACTCTATGCGAAAAAGGACAAGTTCAATATCGTTATTCTTCTTCGTGACAGCGCGAAGAACCGCGAAAAGTTTGAAGGCTTTATGACAGACAGCTCGGTAAGAATTGTCTGGGGCGACCTTACAAAATACGAAAGCGTTCTCGACGCGGTAACGGGCGCCGACTATGTTCTTCACGTAGGCGGTATGGTATCCCCTGCGGCTGACTGGAAGCCCTACAGAACTCAGAAAACCAATATCGGCGCTGCCGAAAACATCTGCAAGGCTGTTCTCGCTCAGCCCAACGCAGACGATATCAAGGTCTGCTACATAGGTACGGTTGCCGAGACGGGC…	ATGAACAGAAACTGGATTAACGACAAAACGGTTGTCATTACCGGCGCTTCGGGCGGTATGGGTAAAGGTATAGCAATAAAACTCATAAACGAGCATAACTGTACCGTTATCGGCATAGCCAGAAGCGAAGAAAAAATGAAAAAGGTTGTTGAAGAGCTCGGTGAAAACGCCTCGAGATTTTCGTATAAGCTCTTTGACGTTTCGAGCGAACAGAACTGGCTCGATTTTGCTGAAGAATTAAAACAGAACGGAACTAAAATCGACGTTCTTATAAACAACGCGGGAATTCTTCCGAAATTTGACCGTTTCCAGAATTATGAGGTCAGCGAAATTGAAAAAGCGATGAACATCAATTTCTATTCGGCTGTTTATTCAATGCACGCTCTTTTACCTATGCTT…
GCA_015066625.1	d__Bacteria;p__Bacillota_A;c__Clostridia;o__Oscillospirales;f__Acutalibacteraceae;g__CAG-177;s__CAG-177 sp015066625	ATGGCACAGAAAAAGACCGTATTCCTGACCGGTGCTTCGGGTACAATGGGTTGGGAAGGCTTCAATCAGCTTTACGCAAAGAAGGATAAGTTCAACATCGTTGTTCTTCTCCGTGACAGCGAAAAGAACAGAAAGCAGTTTGCTCCCTATATGAACGATCCTTCGGTTAAGATTGTTTGGGGCGACCTCAAAAGGTATGAAAGCGTTCTTGAATGTGTAAACGGTGCGGATTATGTTCTTCATGTCGGCGGTATGGTATCACCCGCTGCTGACTATTATCCCATCAACACAATCAAAACAAACGTTGGTGCTGCAAAGAATATCGTTGCTGCCGTTAAGGCTCAGCCCGATCCCGATGCAGTAAAGGTTGTTTACATCGGTACAGTTGCCGAGACCGGT…	NA
GCA_015066635.1	d__Bacteria;p__Bacillota_A;c__Clostridia;o__Oscillospirales;f__Acutalibacteraceae;g__Fimenecus;s__Fimenecus sp015066635	ATGGCTGACAAAAAAACCGTTATGCTCACAGGCGGCTCAGGCAATATGGGCTTTGCCGGATTCAAGGAGCTTTACGCAAAGAGAGATAAGTTCAATATTGTACTTCTTCTCAGAGACAGCAAAAAGAACCGTGAGAAATTTGCGGCTTACATCAATGACCCTTGCGTAAGAATCGTTTGGGGCGACCTTACCAAGTATGAGGATGTACTTGACGCTGTTACGGGCTCTGACTATGTACTTCATGTAGGCGGTATGGTTTCTCCCGCTGCCGACTGGAAGCCTTACAGGACTCAGAAAACAAACATCGGCGCTGCAGAGAATATCTGCAAGGCAGTTCTTGCACAGCCTAACGCAGACGAAATCAAGGTTTGCTATATCGGAACAGTTGCCGAAACAGGC…	ATGGATAAAATCTGGTTAAACAACAAGACCGTAGTCATTACAGGCGCTTCGGGCGGTATGGGTAAGGGAATCGCCGAAAAGCTCATCAAAGAGCACGGCTGTACCGTTATCGGTATTGCGAGAAGCGAAGAAAAAATGAAAAAGGTTGTCGAGGAATTGGGTCCCGACGCCGACAAATTCTCATATCAGCTTTTTGACGTCTCCGTTGAAAAGAACTGGACAGACTTTGTTGACTATTTAAAAGAAAACGGCATAAAGCCCGATATTCTCATCAACAACGCGGGAATTTTGCCGAAATTTGACAGATTCCAGAACTATACGGTTGATTATATCGAGAAAGCCATGAATATAAACTTCTACTCGGCAGTTTATTCAATTCATGCCTTGCTCCCGATACTG…
GCA_015655975.1	d__Bacteria;p__Bacillota_A;c__Clostridia;o__Oscillospirales;f__Acutalibacteraceae;g__Scybalenecus;s__Scybalenecus sp015655975	ATGGCTAAAAAAACCGTATTTATTACCGGCGGTACCGGTAACATGGGTTGGGCTGCTATTGAAGAAATGTTAAAGCACCCAAAAGAAATAAACATCAAAATTCTTGCTCGTAAGAGTCCTAAAAACCAAGAAAAGCTCAAAGATTTAATGGCTAAACCAAATGTTAAAATCGTTTGGGGCGATTTCCTTGACTATGACTCAATTCTTGAAGGTGTAACAGGCTCTGACTATGTATTACATATCGGCGGTATGGTTTCACCTGTTGCTGACTACAAGCCATACACAACAAGAAAAGTTAATGTCGGTGCTGCTGAAAACATTTGTAAAGCAGTTCTTGCACAACCTAACAAAGACGATATCAAAGTTTGCTACATTGGTACTGTTGCCGAAACAGGCGCA…	ATGTGGATGCAAGGAAAAACAGTTGTCATTACCGGTGCATCAAGCGGTATGGGTAAAGGCATTGCTGAAAAATTAATAAAAGAATACGGTTGCAATGTTATCGGCGTTGCAAGAAGCGAAGCAAAGATGAAAAAGTTTGTTGAAGAACTCGGTTTCTATGCAGGTAAGTTTTCATACCAACTTTTCGATGTTTCCGTTAAAGAAAATTGGGAAAAATTTTCTCAGCAACTCAAAGACAACGGTACAAAAATAGATGTTCTCATCAATAACGCAGGCATTCTTCCTAAATTTATGAGATTTGACAGATGTTCTATTGAAGATATTGAAAAAGTAATGAACATCAATTTCTATTCAGCCGTTTACGGTTCAAAATATCTTTTTGACCAACTTATGGAAAGC…
GCA_016280595.1	d__Bacteria;p__Bacillota_A;c__Clostridia;o__Oscillospirales;f__Acutalibacteraceae;g__CAG-177;s__CAG-177 sp016280595	ATGGCACAGAAAAAAACAGTATTTCTTACAGGCGCGTCCGGCAACATGGGCCACAAAAGTTTCCTTGAGTTCATAAAGCATAAGGATAAGTTCAACATCGTTGTCCTTCTTCGCGACAGTAAGAAAAACAGAGAACTCTTCGCAGAGTATCTCGATGATGCATCCGTCAGAATCGTTTGGGGAGATCTCACGGATTATGATTCAATCAAAGCCTGCGTTGACGGCTCCGACTATGTTCTTCACATCGGCGGCATGGTATCGCCCGCTGCAGACTATTATCCCACAAAGACCATTGTTACCAACACAACCGCCGCCAGAAACATTGTTGAGGCGGTCAAGGCTCAGCCCAACCCCGATGCCATAAAGGTTGTTTACATCGGCACCGTTGCCGAAACAGGC…	NA
GCA_016282855.1	d__Bacteria;p__Bacillota_A;c__Clostridia;o__Oscillospirales;f__Acutalibacteraceae;g__CAG-177;s__CAG-177 sp016282855	ATGGCACAGAAAAAAACAGTATTTCTTACCGGCGCTTCGGGCAATATGGGTCACAAGAGCTTCCTTGAGTTTATAAAGCACAAGGATAAGTTCAACATTGTTGTACTTCTTCGTGACAGTAAGAAAAACAGAGAGCTTTTCGCAGAGTATCTCAACGATGCATCCGTCAGGATCGTTTGGGGAGACCTTACGGATTATGATGCAATCAAAGCCGGCGTTGACGGCTCCGATTATGTTCTGCACATCGGCGGCATGGTTTCTCCCGCTGCTGATTACTATCCCACAAAGACCGTTGTTACAAACACAACAGCCGCAAGAAATATTGTTGAGGCAGTCAAAGCTCAGCCGAATCCCGACGCAGTCAAGGTTGTATATATCGGCACAGTTGCCGAAACAGGC…	NA
GCA_016285645.1	d__Bacteria;p__Bacillota_A;c__Clostridia;o__Oscillospirales;f__Acutalibacteraceae;g__CAG-177;s__CAG-177 sp016285645	ATGGCAAAAAAGACAGTGTTTCTTACCGGCGCATCGGGTAATATGGGTTTCCACAGTTTTCAGGAATTCCTGAAGCACAGAGACAAATATAACCTCGTTGTTCTTCTCCGCGACAGTGAAAAGAACAGAAAAAAGTTCAAGGCGTATATGAACGATCCCTGCGTCAAAATCGTCTGGGGCGACCTTACTAAGTATGATGACGTTCTCAAATGCGTAACGGGCGCGGATTACGTTCTCCATGTCGGCGGCATGGTATCTCCCGCGGCGGACTACTATCCCACAAAGACAATACAGACCAACACATCGGCTGCCAAGAATATTGTTGACGCCGTCAAGGCGCAGCCCGATCCCGACGCCATCAAGGTTGTCTATATAGGCACTGTTGCCGAAACGGGCGAC…	NA
GCA_016288315.1	d__Bacteria;p__Bacillota_A;c__Clostridia;o__Oscillospirales;f__Acutalibacteraceae;g__CAG-177;s__CAG-177 sp016288315	ATGGCAAAAAAAACCGTATTTCTTACCGGCGCTTCCGGTAATATGGGCTATCACAGCTTTACGGAGTTCCTCAAGCACAGAGACAAGTTCAACGTTGTTGTTCTTCTGCGCGGAAGTGAAAAAAACAAGCTTAAATTCAAGCCCTATGAGAACGATCCCTGCGTCAAAATCGTATGGGGCGACCTTACGAAATATGAGGATGTCCTCTCCTGCGTTTCGTCAGGCGTAGATTACGTTCTTCACGTTGGCGGCATGGTTTCGCCCGCTGCTGACTATTTCCCCACCAAGACCGTTGTTACCAACACAACGGCGGCAAGAAATATAGTTAATGCCATCAAGGCCCAGCCCGATCCCGATGCAATTAAACTCGTTTACATCGGCACAGTTGCCGAAACAGGC…	NA
GCA_016290515.1	d__Bacteria;p__Bacillota_A;c__Clostridia;o__Oscillospirales;f__Acutalibacteraceae;g__Fimenecus;s__Fimenecus sp016290515	ATGGCTGATAAAAAGACAGTAATGCTTACAGGCGCTTCCGGCAATATGGGCTTTGCCGGCTTCAAGGAGCTGTATGCAAAAAAGGAAAAGTTCAACATCACTCTGCTCTTGAGAGACAGTGCGAAGAACCGTGAAAAGTTCGCTGCCTACATCAACGATCCGTGCGTACGTATCGTTTGGGGCGACCTGACGAAGCCCGAAGACGTGCTCGAAGCCGTCAACGGCGCTGACTACGTTCTTCACGTAGGCGGTATGGTATCCCCTGCTGCCGACTGGAAGCCTTACAGAACTCAGAAAACCAACATAGGCGCTGCCCAGAATATCTGCAACGCAGTTCTCGCTCAGCCTAACGCCGACGATATCAAGGTCTGCTACATAGGCACCGTTGCCGAGACGGGC…	ATGTTTGACAGAATATGGATGAACGGAAAGACCGTTATTATCACGGGCGCTTCCGGCGGTATGGGTAAGGGAATTGCCGAAAAGCTCATCAAGGAGCACGGCTGCCGCGTTATCGGTATTGCGAGAAGCGAGGAAAAAATGAAGAAGGTTGTCGAGGAATTAGGCTCGTATTCCGAGAATTTCTCGTATCAGCTTTTTGACGTTTCCAAAGAGGAAAACTGGGTTAAGTTTGTTGACTATCTTAAGCAAAACGATATAAAGCCCGACGTGCTTATCAACAACGCGGGCATACTGCCGAAGTTCGACAGGTTCCAGAATTACTCGATTGAGTACATAGAGAACGCTATGAACATCAACTTCTATTCGGCGGTTTATTCGATTCACGCTCTGCTTCCGCTT…
GCA_016290665.1	d__Bacteria;p__Bacillota_A;c__Clostridia;o__Oscillospirales;f__Acutalibacteraceae;g__UBA6857;s__UBA6857 sp016290665	ATGAAAACCACCGTATTCCTGACAGGTTCTTCCGGCAACATGGGCTTTGCTGCGTTCAAGGAGCTCTATGCCCGCCGTCATATGTATCATATCGTGGTGCTCAACCGCGACAGCAAAAAGAACCGCGACAAGTTTGCGCCCTACGTGGGCGACCCCAACGTGACGCTCTATTGGGGCGACCTGACCGTCTATGAGGACGTGCTCGCCTGCGTCACCGGCGCCGATTACGTGCTGCACGTCGGCGGCATGGTGTCTCCCGCCGCGGACTATTTTCCGAAGCGCACGATCTTCACCAACACCACGGCCATGCAGAACATTGTGGACGCCGTGAAAGCGCAGCCGGATCCCGACAGCATCAAGGTGGTTTACATCGGCACCGTGGCCGAAACCGGCGACCGC…	ATGACAGAATGCTGGTTCGATTATAAAACGGTGATCGTCACGGGCGCGTCCAGCGGCATCGGCAAGGGCCTTGTGAAAAAGCTGATTGCCGACCACGGCTGCCGCGTAATCGGCGTTGCGCGCAACGAAGCCAAAATGCGCGCGCTGGTGGAAGAGCTCGGCGACCGCAGACGCTATTTTTCCTATTTCCTGTTCGACGTTTCCGAAAAGGAAAACTGGCGCACCTTTGCCGAAGCGCTGAAAGAGCAGAACGTGCAGCCCGACATCCTGATCAACAACGCCGGCATCCTGCCGAAGTTCGACAAATTCCTCAACTATTCGCTCGAGGACATCGACCGCGCGATGCAGATCAACTTTTATTCCTGCGTCTATTCCATGAACGCGCTGCTGCCGATGCTT…
GCA_016292455.1	d__Bacteria;p__Bacillota_A;c__Clostridia;o__Oscillospirales;f__Acutalibacteraceae;g__UBA6857;s__UBA6857 sp016292455	ATGAAAAAGACAGTTTTTCTTACCGGCGCTTCGGGAACAATGGGCTTTGCAGGCTTCCAGGAGCTCTATGTCAGACGCAATATGTACAACATTGTTATCCTGCTCAGAGACAGCAAGAAAAACAGAGAACTTTTTGCTCCCTATATGAGCGACTCGAGCGTAAGAATCGTTTGGGGCGACCTCACCGTTTATGAAGATGTTCTTGACGGCATCAACGGCGCAGATTACGTTCTTCACGTCGGCGGTCTTGTTTCTCCCGCTGCCGACTATTTCCCGAAGAAGACTCTCTATACCAACGTTGTCGCAATGGAAAACATCATTAAGGCTGTTAAGTCTCAGCCTGATCCGGATGCGGTAAAGGTTGTTTATATCGGTACCGTTGCTCAGACCGGTGACAGA…	ATGGTAAACTGCTGGTTCGATTACAAAACCGTTATCGTTTCCGGTGCATCAAGCGGAATCGGAAAGGGCCTTGTGAAAAAGCTCATTGCCGACCATGGCTGCACCGTTATCGGAATCGCCCGCAACGAAACGAAAATGAAAGCCCTTGTTGAAGAGCTCGGAGACAAGGCGCGCTATTTTTCATACTACCTTTTTGACGTTGCCGAAAAGGAGAGTTGGCGCGATTTTGCGAACGACCTTGTTGAAAAAGGCATTCAGCCCGACATTCTCATCAACAATGCCGGAATTCTCCCGAAGTTCCACAAATTCGGCCATTACACACTTGAAGACATCGACCGTGCAATGCAGGTCAACTTCTATTCCAACGTTTATTCAATGAATGTTATGATTCCGATTCTT…
GCA_016292575.1	d__Bacteria;p__Bacillota_A;c__Clostridia;o__Oscillospirales;f__Acutalibacteraceae;g__UBA6857;s__UBA6857 sp016292575	ATGAAAAAGACAGTTTTTCTCACCGGCGCGTCTGGAACGATGGGCTTTGCAGGCTTTGAGGAACTTTACATCAGACGTAATATGTATAACATCGTTCTCCTCCTCAGAGACAGCAAGAAAAACAGAAATCTCTTTGCTCCCTATATGAACGATCCGAGCGTAAAGATTGTTTGGGGTGACCTCACTGTTTATGAAGACGTGCTTGAGTGCATCAAGGGCTCTGATTATGTTCTTCATGTCGGCGGACTTGTTTCTCCGGCTGCGGACTATTTCCCGAAGAAGACCCTTTTCACTAACGTCACTGCTATGGAAAACATTGTCAACGCTGTTAAGGCTCAGCCTGATCCCGATGCAATCAAGGTTGTTTATATCGGTACCGTTGCCCAGACCGGCGACAGA…	ATGGTAAACTGCTGGTTCGACTACAAAACCGTCATCGTATCCGGCGCGTCGAGCGGTATCGGAAAGGGTCTTGTTAAAAAGCTTATTTCCGAACATGGCTGCACCGTCATCGGAATTGCAAGGAACGAAAAAAGAATGAAAGCCCTGGTCAGCGAGCTCGGCGATAAAGCGCGTTACTTCTCATACTATCTTTTTGACGTTTCCGAAAAGGAAAGCTGGCGAAGTTTTGCAAACGACCTTGTTGAAAAGGGAATTCAGCCGGATATCCTTATCAACAACGCCGGTATCCTGCCGAAGTTCAACAAGTTCGGTCATTACTCGCTTGAGGATATTGACCGCGCAATGCAGGTCAACTTTTATTCAAACGTATACTCAATGAACGTAATGATTCCCATTCTG…
GCA_016292705.1	d__Bacteria;p__Bacillota_A;c__Clostridia;o__Oscillospirales;f__Acutalibacteraceae;g__UBA6857;s__UBA6857 sp016292705	ATGAAAAAGACAGTTTTTCTTACCGGCGCATCGGGCACGATGGGCTATGCAGGCTTTGAGGAACTCTACATCAGACGCAATATGTATAACATTGTTCTCCTCCTCAGAGACAGCAAGAAAAACAGAAATCTCTTTGCTCCCTATATGAATGATCCGAGCGTTAAGATCGTCTGGGGTGACCTCACTGTTTATGAAGATGTGCTTGAGTGCATCAAGGGCTCTGATTATGTTCTCCATGTTGGTGGACTTGTTTCTCCGGCTGCGGACTATTTCCCGAAGAAAACGATTTTTACAAATGTAACCGCAATGGAAAACATTGTCAACGCTGTTAAGGCTCAGCCGGATCCCGATGCAATCAAGGTTGTTTATATCGGAACCGTTGCCCAGACCGGAGACAGA…	ATGGTTAATTGCTGGTTCGATTACAAAACTGTCATCGTTTCCGGAGCGTCAAGCGGTATCGGAAAAGGTCTTGTTAAAAAGCTTATTTTTGAGCACGGCTGTACCGTTATCGGAATTGCAAGGAATGAAAAAAGAATGGAGGCCTTGGTCAGCGAACTCGGCGATAAAGCGCATTACTTCTCATATTACCTCTTCGATGTTTCAGAAAAGGAAAGTTGGCGCAACTTTGCGAATGACCTTCTTGAAAAAGGTATTCAGCCGGACATCCTCATCAACAACGCCGGAATTTTGCCGAAATTCAACAAGTTCGGTCAATACTCCCTTGAGGACATCGACCGTGCAATGCAGGTCAACTTCTATTCAATTGTTTATTCAATGAATGTCATGATGCCCATTCTC…
GCA_016292785.1	d__Bacteria;p__Bacillota_A;c__Clostridia;o__Oscillospirales;f__Acutalibacteraceae;g__CAG-488;s__CAG-488 sp016292785	ATGAATAAGAAAACCGTATTTTTGACCGGTGCGTCAGGAAACATGGGCTACGCAGGCTTCAAAGAGCTTTATCAGAGAAAGGATAAGTTCAACCTTGTTCTTCTTCTCAGGGGCAGCGAAAAGAACCGTGAAAAGTTCAAGGCTTATGAAAACGATCCCTCAGTAAAAATTGTATGGGGCGACCTTACAAAATACGAGGACGTGCTTGCATGTGTAAACGGTTCCGATATTGTTCTTCATGTCGGCGGAATGGTTTCTCCCGCTGCGGACTATTATCCGAAGAAGACGATCAAGACCAACACGACCGCTATGCAGAATATCGTAGACGCTGTTAAGGCTCAGCCCGATCCCGATGCCGTCAAGGTTGTTTACATAGGTACAGTTGCCGAGACAGGCGAC…	NA
GCA_016293225.1	d__Bacteria;p__Bacillota_A;c__Clostridia;o__Oscillospirales;f__Acutalibacteraceae;g__UBA6857;s__UBA6857 sp016293225	NA	ATGTTCTGCAAGAAGTTCAAGATTGGAGAATGCAACATGGTAAACTGCTGGTTCGACTACAAAACCGTCATCATTTCCGGTGCGTCGAGCGGTATCGGAAAGGGTCTTGTTAAAAAGCTTATTTCCGAGCACGGCTGCACCGTTATCGGAATTGCAAGGAACGAAAAAAGAATGAAAGCTTTGGTCAGCGAGCTCGGCGATAAAGCGCGTTACTTCTCATACTATCTTTTTGACGTTTCCGATAAGGAAAGCTGGCGAAGCTTTGCAAACGACCTTACCGAAAAGGGCATTCAGCCGGATATCCTTATCAACAACGCCGGTATCCTGCCGAAGTTCAACAAGTTCGGCCATTACTCGCTTGAGGATATTGACCGCGCAATGCAGGTCAACTTTTATTCA…
GCA_016295895.1	d__Bacteria;p__Bacillota_A;c__Clostridia;o__Oscillospirales;f__Acutalibacteraceae;g__CAG-177;s__CAG-177 sp016295895	ATGGCACAGAAAAAGACAGTCTTTTTGACCGGCGCTTCGGGCAACATGGGTTGGGAAGGCTTCAAACAGCTCTATGCAAAGAAAAATCAGTTCAACATTGTCGTTCTTCTTCGTGACAGCGAAAAGAACAGAAAGAAATTCGCCGCATATATGAACGACCCCTCGGTTAAAATCGTTTGGGGCGACCTCAAGAAGTATGACAGCGTTCTTGAGTGCGTTAAGGGTTCGGATTATGTTCTTCATGTCGGCGGTATGGTTTCTCCTGCGGCAGATTATTATCCCATCAACACAATCAAGACCAATGTTCTTGCAGCTCAGAACATCGTTAACGCCGTTAAGGCTCAGCCCGATCCCGATGCAGTTAAGGTTGTTTATATCGGAACGGTTGCAGAGACAGGC…	NA
GCA_016297555.1	d__Bacteria;p__Bacillota_A;c__Clostridia;o__Oscillospirales;f__Acutalibacteraceae;g__CAG-177;s__CAG-177 sp016297555	ATGGCACAGAAAAAGACCGTTTTCCTTACCGGTGCTTCGGGCAATATGGGTTGGGAAGGATTCAAGCAGCTTTACGCTAAGAAGAACGAGTTTAACATCGTTGTTCTTCTTCGTGACAGCGAAAAAAACAGAAAGAAATTCAAAGATTATATGAATGATCCTTCTGTTAAAATCGTTTGGGGCGATCTCAAGAATTATGACAGCGTTCTTGAGTGCGTTACCGGCTCGGATTTCGTTCTCCATGTCGGCGGTATGGTTTCTCCTGCAGCTGACTATTATCCCATCAACACCATTAAGACCAATGTAGGCGCAGCTAAAAACATTGTTGCAGCCGTTAAGGCTCAGCCCAATCCCGATGCTGTTAAGGTCGTTTACATAGGTACCGTTGCGGAAACAGGC…	NA
GCA_016297645.1	d__Bacteria;p__Bacillota_A;c__Clostridia;o__Oscillospirales;f__Acutalibacteraceae;g__RUG806;s__RUG806 sp016297645	ATGAAAACCGTATTTCTTACCGGCGGTACCGGCACCATGGGTTGGGCTGCTTTCAAAGAGCTTTATAAGCAGAAGGATGTAAAAATTAACTTCCTCGCAAGACCCAGCGACAAAAACAAAGAGCTTCTTCTTCCTTACATGGGCAAGAAGAATGTTGAGATCATCTGGGGTGATTTCCTTGATTACGATTCGATTCTCAAAGGAATAACAGGCTGCGATTATGTCCTTCACATCGGCGGAATGGTTTCCCCGCAGGCTGACTATAAGCCCTATACCACGAGAAAAGTCAATGTCGGCGCTGCCGAGAACATCTGCAAAGCTGTCCTCAGCCAGCCCAATGCAGATGATATTAAAGTTTGCTACATAGGTTCCGTCGCCGAAACAGGCGACAGAAACTAT…	NA
GCA_017379935.1	d__Bacteria;p__Bacillota_A;c__Clostridia;o__Oscillospirales;f__Acutalibacteraceae;g__CAG-488;s__CAG-488 sp017379935	NA	ATGTCAAAGTGGATTGATAACAAAACCGTAATCCTCACAGGTGCTTCAAGCGGTATCGGCAAAATGCTCGCAGAGAGACTTATGAAGGAGCATAACTGCAAGGTAATCGGTGTTGCGAGAAGCGAAAATAAAATGATCAAATTCGTTGAAGAGCTCGGAGAATACTCAAAGCTTTTCACATATAAGCTTTTTGATGTTTCAAGCTACGACAACTGGCAGAGCTTCCACGATTGGCTTGTTGAAAACGATATCAAGCCCGACGTGCTTATCAACAATGCAGGTGTTCTTCCGCGTTTTGACAGACTTATGAACTATACAAAGGAAGAGATTGACGAATCAATCAACATTGACTTCTATTCAGCTGCATATTCCTCAAAGATTATGCTTCCTCTCCTTCTC…
GCA_017380115.1	d__Bacteria;p__Bacillota_A;c__Clostridia;o__Oscillospirales;f__Acutalibacteraceae;g__SIG575;s__SIG575 sp017380115	ATGCAAAAAAAGACAGTTGCTCTTACCGGTTCTTCAGGCACAATGGGATGGGCAGGCTTCAAAGAGCTTTATGCAAAAAAAGACGAGTTTAATATTGTTCTGCTTAACAGAGACAGCAAAAAAAATCGTGAAAATTTTGCCGATTATATCAATGACCCTGCAATCAGATTTGTCTGGGGCGACCTGACAAATTACGAAGATGTACTTGATATGGTAACAGGTGCTGATTACGTGTTGCACGTTGGTGGCATGGTATCTCCTGCCGCTGACTACTACCCTCTTAAAACCCAGAAAACAAATATAACTGCCGCTCAGAATATTGTAAAAGCTATCAAGGCTCAACCAAATCCTGATGAAGTTAAAGTTGTTTATATCGGTACTGTTGCAGAGACAGGTGAC…	NA
GCA_017380575.1	d__Bacteria;p__Bacillota_A;c__Clostridia;o__Oscillospirales;f__Acutalibacteraceae;g__CAG-488;s__CAG-488 sp017380575	ATGAACGATCCCGCTGTTAAGTTCGTTTGGGGTGACCTTACAAAGTACGAAGACGTGCTTGAAATGGTTAACGGTGCGGACTACGTTCTTCACGTTGGCGGCATGGTTTCTCCTGCTGCTGACTACTATCCCGTTAAGACTCAGAAAACCAACGTTACTGCTGCTCAGAACATCGTTAAGGCTATCAAGGCTCAGCCCGATCCCGATGCAGTTCGCGTTGTTTATATCGGTACTGTTGCTGAAACAGGTGACAGAAATGCTCCGATTCACTGGGCAAGAACAGGTGACCCGCTTAAGGTAAGCGTTTATGACCACTATGCTATCAGTAAGATTAAGGCTGAGGCTGTTTTCGCAGAATCAGGTCTTAAGCACTGGGTATCACTCCGTCAGTCAGGTATC…	ATGTCAAAATGGATTGATAACAAAACCGTAATTCTCACAGGCGCATCAAGCGGTATCGGTAAGATGCTTGCAGAAAGACTTATGAAAGAACATAACTGTAAAGTAATCGGTGTTGCAAGAAGCGAAAAGAAGATGCTTGCATTCGTTGAAGAACTCGGTGATTATGCAAAGCTTTTCTCATACAAGCTTTTTGACGTTTCAAGCTATGACAACTGGATGAACTTCCACGATTGGCTTGTTGAAAACAACATCAAGCCCGATGTTCTTATTAACAATGCGGGTGTTCTTCCCCGTTTTGACAGACTTATGAACTATACAAAGGAAGAAATTGACGAATCAATCAATATCGACTTCTACTCAGCAGCATATTCTTCAAAAATTCTTCTTCCTCTTCTTCTT…
GCA_017380615.1	d__Bacteria;p__Bacillota_A;c__Clostridia;o__Oscillospirales;f__Acutalibacteraceae;g__DTU089;s__DTU089 sp017380615	ATGCAGAAAAAGACAGTTGCACTTACAGGCTCATCAGGCACCATGGGTTTTCAGGGCTTCCTGGAGCTGTATGCAAGAAAAAATGAATTCAATATTGTTGTCCTCAATAGAGACAGCAAAAAGAACCGTGAAAAGTTTGCGCAGTACGAGAACGATCCTGCTGTAAGATTTGTTTGGGGTGACCTTACAAATTACGAGGATGTTCTTGATATGGTAACAGGTGCTGACTATGTTCTCCATGTTGGTGGCATGGTTTCTCCTGCTGCTGACTACTATCCTGTTAAAACACAGAAAACAAATGTTACTGCAGCACAGAATATTGTAAAAGCTGTCAAGGCACAGCCCGATCCGGATGCTGTTAAGGTTGTTTACATAGGCACAGTTGCTGAAACAGGCGAC…	NA
GCA_017396515.1	d__Bacteria;p__Bacillota_A;c__Clostridia;o__Oscillospirales;f__Acutalibacteraceae;g__UBA6857;s__UBA6857 sp017396515	ATGAAAAAGACAGTCTTTTTAACAGGTTCCACAGGAACAATGGGCTTTCAGGCTTTCAAGGAACTCTATGCAAGAAGAGACAGATTTGACATCGTTCTTCTTAACCGTGACAGCAAGAAAGCAAGAGAAATGTTCGCTCCCTACATGAACGACAAGAGCGTTAAAATTGTTTGGGGTGACCTTACAGTTTATGAGGATGTTCTCGAAGGAGTAAACGGTGCTGACTACGTGCTTCACGTTGGCGGTATGGTTTCACCCGCTGCTGACTACTTCCCCAAGAAAACTCTTTACACAAATGTTACAGCTATGGAAAACATTGTTAAGGCTGTCAAGGCTCAGAAGGATCCCGACGCAGTTAAGGTTGTTTACATAGGCACAGTTGCCCAGACAGGTGACAGA…	ATGAAAAAATGTTGGTTTGACTACAAAACCGTAATTGTTTCAGGTGCTTCAAGCGGTATAGGCAAGGGCCTTGTTATAAAGCTTGTGAAGGACCACGGCTGTAATGTTATCGGCATTGCAAGAAACGAACAGAGACTTCTCGGCCTTAAGGAGGAGCTTGGCTCACTTGGCTACAAGTTCTCATATTACACCTTTGATGTTTCTCTTAAGGAAAAGTGGGTAGAGTTTGCCAATACTCTTGAGCAAGAAGGTATTCAGCCTGATATCCTTATTAACAATGCAGGTATCCTTCCCAAATTTGACCGCTTTGAAAATTACACTCTTGAGGAAGTTGACAAGGCAATGCAGATTAACTTCTACTCCTGTGTTTATTCAATGAATGAGCTTATGCCCATTATT…
GCA_017396895.1	d__Bacteria;p__Bacillota_A;c__Clostridia;o__Oscillospirales;f__Acutalibacteraceae;g__RUG806;s__RUG806 sp017396895	ATGAAAAAAACCGTATTCCTCACCGGCGGTACCGGCAACATGGGTTGGGCAGCCTTCCAGGAAATGCTCAAGCATCCCGACAAGATCAACATCAAGTTGCTTGCCCGCAAAAGTGAAAAGAATCAAAAACTGCTTGCTCCTTATGAATTCTATTCCAATGTTGAAATCGTCTGGGGCGATTTCATGGAATATGATGCAATTCTCAAAGGTGTCACAGGTGCCGATTACGTCCTGCACGTAGGCGGTATGGTATCTCCTGCGGCAGACTACAAACCCTATTCCACACAAAAGATCAATCCCGGTGCTGCCGCCAACATCTGCAAGGCCGTTCTTGAACAGCCCAATGCCGATGAAATCAAAGTTTGCTACATCGGTACCGTTGCCGAAACAGGCGATCGT…	NA
GCA_017397105.1	d__Bacteria;p__Bacillota_A;c__Clostridia;o__Oscillospirales;f__Acutalibacteraceae;g__CAG-177;s__CAG-177 sp017397105	ATGGCAAAGAAAACCGTGTTTCTGACCGGCGCTTCCGGTACCATGGGCTATCAGAGCTTTAAGGAGTTCATGAAGCACAGAGATAAGTACAATCTTGTTCTCCTTCTTCGCAAGAGCGAAAAGAACGAGAAGATGTTCAAGGATTATCTTAACGATCCTTGCGTAAAGATTGTATGGGGCGATTTGGCAAATTACGAGGATGTTCTTAAGTGCGTAACAGGCGCTGATTACGTTCTCCATGTCGGCGGAATGGTATCCCCCTCAGCCGATTACTATCCCACCAAGACTATCAGAACAAACACCACAGCTGCAAGAAACATTGTTGACGCAGTTAAGGCTCAGAGCAATCCTGATGCTATCAAGGTTGTTTACATCGGTACTGTTGCCGAAACAGGCGAC…	NA
GCA_017397655.1	d__Bacteria;p__Bacillota_A;c__Clostridia;o__Oscillospirales;f__Acutalibacteraceae;g__UBA1425;s__UBA1425 sp017397655	ATGGCTAAAAAGACTGTTGCACTTACAGGTGCTTCCGGTACTATGGGCTGGCAGGGCTTCAAGGAGCTTTATGCCAGAAAAGACAAGTACAACATCGCTGTTTTGCTCAGAAAGAGCGCAAAGAACGAAGAATTGTTCAAAGATTATCTTAATGACAGCAGCGTAAGAATCGTGTGGGGTGATCTTACAAATTACGAGGAAGTTCTTGACCTTGTAACAGGTGCGGACTATGTTCTTCATGTTGGCGGTATGGTATCTCCCGCTGCTGACTATTATCCCAAAAAGACTATCAAAACCAATGTAACGGCTGCTCAGAACGTTGTCAACGCTGTAAAGGCACAGCCCGATCCCGATGCAGTCAAGGTTGTATACATAGGAACAGTTGCAGAAACAGGCGAC…	NA
GCA_017397845.1	d__Bacteria;p__Bacillota_A;c__Clostridia;o__Oscillospirales;f__Acutalibacteraceae;g__UBA6857;s__UBA6857 sp017397845	ATGAAGAAAACAGTATTTTTGACCGGTGCTACAGGAAATATGGGATTTTCAGGCTTCAAAGAGCTTTATGAAAGAAAGCATATGTACAATATAGTTCTGTTGGTGTTTGAAGGTGAAAAGGAAGAGAATCTGAAAAAGCTGGAGCCTTATGCAGATGATCCCTGCGTGAAAATTGTTTACGGGGACCTTGTAAATTATGATGATGTTCTCCGCTGTGTGGAGGGCTGTGATATTGTTCTTCATGTGGGCGGGATGGTTTCTCCTGCCGCCGATTACTTCCCGAAAAAAACCATGCACGTCAATATCACTGCCATGGAAAATATAGTAAAGGCAGTAAAGGCACAGAAAAATGCCGACAGTATAAAGGTCGTTTATATAGGTACTGTGGCACAGACAGGA…	ATGAACAAATGTTGGTATGACAATAAAACCGTTATTCTTACTGGTGCGTCGAGCGGAATCGGCAAAGATATTGCGGAAAGACTCATAAAAGACCACGGCTGCAAGGTAATAGGAATAGCACGCAACGAGGAAAGATTGCTCGCATTAAAAAATTCTTTTGGAAATAAAAGCGACTGTTTTACTTATTATATCTTTGACGTTTCCGTCAAAGAAAATTGGGAAAACTTTGCCGAAACCGTAAAGGAAGAAAATCTGAAGCCCGATATCCTTATCAACAATGCAGGTATACTTCCCAAATTTGACCGCTTCCTTAATTATACGGTGGATGAGCTCGACAAAGCCATGCACATAAATTTTTACTCCTGCCTTTACTCAATGAATGCGCTTATGCCCGTCATT…
GCA_017399005.1	d__Bacteria;p__Bacillota_B;c__Peptococcia;o__Peptococcales;f__Peptococcaceae;g__UBA7185;s__UBA7185 sp017399005	ATGAAAAAGAAAACCGATGCTCTCACGGGGGCTTCCGGAACTATGGGGTTTCAGGGGTTTCTGGAATTATACAGCCGAAAAAACGAATTTAATATTGTACTTTTGCTTAGAGGCAGCCAGAAAAACCGTGACAGGTTTTCAAAGTATCTGTCAGATTCGGCGGTACGCATTGTATGGGGTGATTTGAAAAACTATTCGGATGTGCTGGAGTTTGTAACAGGAGCCGATTATGTACTGCATGTTGGCGGGATGGTTTCCCCTGCTGCTGATTATTACCCTGTTTCAACACTGGAAACCAATATCACAGCTGCACAGAATATTGTGGCAGCTGTAAAAGCGCAGCCTGAGCCGGATGCTGTTAAAGTTGTCTATATTGGAACGGTAGCGGAAACCGGTGAC…	NA
GCA_017399065.1	d__Bacteria;p__Bacillota_A;c__Clostridia;o__Oscillospirales;f__Acutalibacteraceae;g__UBA8612;s__UBA8612 sp017399065	NA	ATGGCAAAGTGGATTGATAACAAGACCGTAATTATTACCGGTGCATCAAGCGGTATCGGTAAAATGCTTGCTGAAAGACTTATCAAAGAGCGCAACTGTACTGTAATCGGTGTTGCAAGAAGTGAAAAGAAAATGGTCAGTTTCGTAGAGGAACTCGGCGATTATGCAAGTAAGTTTAAGTATAAGCTTTTTGATGTTTCAAGCTATGATAACTGGCAGAACTTCCACGACTGGCTTGTTGAAAATAATATTCAGCCCGACGTTCTTATCAACAATGCAGGTGTTCTTCCTCGGTTTGACAGACTTGTAAACTATACTAAAGAGGAAATTGATGAATCAATCAATATCGACTTCTATTCAGCAGCATACTCTTCAAAAATTATGCTTCCGCTTCTTATG…
GCA_017399175.1	d__Bacteria;p__Bacillota_A;c__Clostridia;o__Oscillospirales;f__Acutalibacteraceae;g__Fimenecus;s__Fimenecus sp017399175	ATGCAGAAAAAGACCGTAGCTCTTACAGGCTCATCAGGTACTATGGGATGGGCAGGATTTAAAGAGTTATACGCAAAAAAAGATAAGTACAACATTGTTGTTCTCAACCGTGGCAGTAAGAAAAACCGTGAAAAGTTTGCTCCTTACGAAAATGACCCTGCTGTTAAGCTCGTTTGGGGTGACCTTACAAATTACGAAGATGTACTCGAAATGGTAAATGGTGCTGACTATGTTCTTCATGTTGGTGGTATGGTTTCTCCTGCTGCTGACTATTATCCTGTTAAGACACAGAAGACTAACGTTGCTGCTGCACAGAACATTGTTAAGGCTGTTAAGGCACAGCCAAATCCTGATGCAGTTAAAGTTGTTTACATAGGTACAGTTGCCGAAACAGGTGAC…	ATGAGTAATTGGATTGACAACAAAACAGTAATTATCACAGGTGCTTCAGCAGGTATCGGTAAGGGTGTTGCAGAAACACTTATTAAAAAGCATAACTGTAAGGTTATCGGTATCGCAAGAAGTCAGGAAAAAACAGAAAAATTCGTTGAGGAATTAGGCGAATATGCAAAGAATTTCTCATACAGACTCTTTGATGTATCTGTTAAAGAAAACTGGCTTGAGTTTGCAGAGTATCTTAAAGAAAATGATGTTCATCCCGATGTGCTTATTAATAATGCAGGTATTTTGCCAAAGTTCAATAAGACACAAAATTACTCAATCGAAGAAATCGAAAGAGTAATGAATATCAACTTCTATTCAGCAGTTTATTCAATCAAGGCATTGTTACCAATGATTCTT…
GCA_017403185.1	d__Bacteria;p__Bacillota_A;c__Clostridia;o__Oscillospirales;f__Acutalibacteraceae;g__CAG-177;s__CAG-177 sp017403185	ATGGCACAGAAAAAGACCGTGTTCCTGACCGGTGCTTCGGGTACAATGGGTTGGGAAGGCTTTAACCAGTTCTACGCTAAAAAGGATAAGTTCAACATTGTTGTTCTTCTTCGTGACAGCGAAAAGAACAGAAAGCAGTTTGCTCCTTATATGAACGATCCTTCAGTTAAGATCGTTTGGGGCGACCTTAAAAATTATGACAGCGTTCTTGAATGCGTAACCGGTGCAGACTATGTTCTTCATGTAGGCGGTATGGTTTCACCTTCAGCCGACTATTATCCCATCGGCACAATCAAGACCAATGTAGGCGCAGCAAAGAATATTGTTAATGCAGTCAAGGCTCAGCCCAACGCTGACGATATCAAGGTTGTTTACATCGGCACTGTTGCAGAAACAGGC…	NA
GCA_017407995.1	d__Bacteria;p__Bacillota_A;c__Clostridia;o__Oscillospirales;f__Acutalibacteraceae;g__CAG-177;s__CAG-177 sp017407995	ATGGCGGACAAAAAGACAGTATTTCTCACTGGTTCTTCGGGAACCATGGGATGGGCAGGTTTTAAAGAGCTGTACAAGAAAAAAGATGAGTTGAACATAGTTCTTCTTAACAGAGGCAGCCAGAAAAACAGAGATAAGTTCAAGGATTACGAGAACGACCCGAGCGTAAAGCTTGTTTGGGGTGACCTTACAAACTATGACGATGTTTTGGAGTGCGTAACAGGTTCTGACTACGTTCTTCATGTCGGCGGTATGGTTTCTCCCGCTGCTGACTATTATCCTACAAAGACTATCCAGACAAACACCACTGCAGCAAGAAACATTGTTGAGGCAGTCAAGGCTCAGCCTAATAAGGATGAGATAAAGGTTGTATATATCGGTACTGTTGCTGAGACGGGT…	NA
GCA_017409265.1	d__Bacteria;p__Bacillota_A;c__Clostridia;o__Oscillospirales;f__Acutalibacteraceae;g__CAG-177;s__CAG-177 sp017409265	ATGGCACAGAAAAAGACCGTGTTCCTTACCGGTGCTTCGGGCACAATGGGTTGGGAAGGTTTTAAGCAGCTTTATGCGAAGAAAAACCAGTTTAACATCGTTGTTCTTCTCCGCGACAGCGAAAAAAACAGAAAGCAGTTTGCTCCTTATATGAACGATCCTTCGGTCAGAATTGTTTGGGGTGACCTTAAGAAGTACGAAAGTGTTCTTGAATGTGTAACAGGTTCGGATTATGTTCTTCATGTCGGCGGCATGGTTTCTCCTTCTGCTGACTATTATCCCATCAACACAATCAAGACAAATGTCGGCGCTGCAAAGAACATAGTTGCTGCTGTTAAGGCACAGCCCAACGCGGATGATATTAAGGTTGTTTATATCGGTACTGTTGCCGAAACAGGT…	NA
GCA_017409845.1	d__Bacteria;p__Bacillota_A;c__Clostridia;o__Oscillospirales;f__Acutalibacteraceae;g__CAG-177;s__CAG-177 sp017409845	ATGGCACAGAAAAAGACGGTATTCCTTACCGGTGCTTCGGGCACAATGGGTTGGGAAGGCTTTCAGCAGCTTTATGCTAAGAAGAATCAGTTCAACATTGTTGTTCTTCTTCGTGACAGCGATAAGAACAGAAAGAAGTTTGCTCCCTACATGAACGACCCCTCTGTTAAAATTGTCTGGGGCGACCTTAAGAAGTATGAAAGCGTTCTTGAGTGTGTAAACGGTGCTGATTATGTTCTTCATGTCGGCGGTATGGTTTCGCCCTCAGCTGACTATTATCCCATAAACACAATCAAGACCAATGTAGGTGCTGCAAAAAATATTGTTAAGGCTGTCAAGGCTCAGCCTGATCCCGATGCAGTTAAGGTTGTTTATATCGGTACTGTTGCAGAAACAGGC…	NA
GCA_017410195.1	d__Bacteria;p__Bacillota_A;c__Clostridia;o__Oscillospirales;f__Acutalibacteraceae;g__CAG-177;s__CAG-177 sp017410195	ATGGCACTCAAAAAGACTGTATTCCTTACCGGTGCATCAGGCACAATGGGTTGGGAAGGCTTCCAGCAGTTCTATGCTAAGAAGAACCAGTTCAACATCGTTGTTCTTCTTCGTGACAGCGAAAAGAACAGAAAAAAGTTTGCTCCTTATATGAACGATCCTTCCGTTAAAGTCGTTTGGGGCGACCTCAAGAATTACGAAAGTGTTCTTGAATGCGTAACCGGTGCTGATTACGTTCTTCATGTCGGCGGTATGGTTTCTCCCTCGGCTGACTATTATCCCATCAACACAATCAAAACAAATGTCGGAGCTGCAAAAAACATAGTTGCTGCCGTTAAGGCACAGCCCAATGCAGACGACATTAAGGTTGTTTATATCGGTACTGTTGCTGAAACAGGC…	NA
GCA_017410325.1	d__Bacteria;p__Bacillota_A;c__Clostridia;o__Oscillospirales;f__Acutalibacteraceae;g__UBA8612;s__UBA8612 sp017410325	ATGGCACAGAAAACCGTATTCCTTACCGGCGCTTCCGGTAACATGGGCTGGGAAGGTTTCCAGCAGCTTTACGCTAAGAAAGAGTTCAACATTGTCGTTCTCCTTCGTGACAGCGAAAAGAACAGAAAGAAATTCGCAAACTATCTTAACGATCCCAGAGTAAGAATCGTATGGGGTGACCTGAGAAATTACGAGGACGTTCTCAAGTGCATTACAGGTTCACAGTACGTTCTTCATGTCGGCGGTATGGTTTCTCCCTCCGCAGACTATCTGCCCCTTGCAACAATAAAGACAAATGTCGGCGCAGCAAAGAACATTGTTGCCGCTGTTAAGGCACAGCCGGACCCCGATGCAATCAAGGTTGTTTACATAGGCACCGTTGCTGAAACAGGCGAGCGT…	ATGTCAAAGTGGATTGATAACAAAACCGTAATCCTTACAGGTGCATCAAGCGGTATCGGCAAAATGCTTGCTGAAAGACTTATGAAGGAGCACAACTGCAAGGTAATAGGTGTAGCAAGAAGCGAAAAGAAAATGGTCAAGTTTGTTGAAGAGCTCGGCGATTATGCAAAGCTGTTCTCTTACAAGCTTTTTGACGTTTCAAGCTACGACAATTGGCAGAGCTTTCACGACTGGCTGGTTGAAAACAATATTCAGCCCGATGTGCTTATCAATAACGCCGGCGTTCTTCCCCGTTTTGACAGACTTATGAACTACACCAAAGAAGAAATTGACGAGTCAATCAATATCGACTTCTATTCTGCTGCATATTCTTCAAAAATTATGCTCCCCCTGCTTATG…
GCA_017416485.1	d__Bacteria;p__Bacillota_A;c__Clostridia;o__Oscillospirales;f__Acutalibacteraceae;g__RUG806;s__RUG806 sp017416485	ATGAAGAAAACCGTATTCTTGACCGGCGGTACCGGCAACATGGGTTGGGCTGCCTTCCAGGAAATGCTTAAGCATCCCGACAAAATCAACATCAAGCTCCTTGCCCGCAAGAGCGAAAAGAACAAGAAACTGCTTGCTCCTTATGAATTCTACTCCAACGTTGAAATCGTCTGGGGTGACTTCATGGAATATGATGCCATCCTCAAAGGTGTAACAGGTTCTGACTATGTTCTTCATGTCGGCGGCATGGTATCCCCCGCTGCTGACTACAAGCCCTACTCTACCCAGAAAATCAATCCCGGTGCTGCTGCCAACATCGTAAAAGCTGTTCTTGAACAGCCCAATGCAGACGACATCAAGGTCTGCTACATCGGAACCGTTGCCGAAACCGGCGACCGC…	NA
GCA_017416765.1	d__Bacteria;p__Bacillota_A;c__Clostridia;o__Oscillospirales;f__Acutalibacteraceae;g__UBA8612;s__UBA8612 sp017416765	ATGGCAATGAAAACCGTATTCCTTACCGGCGCTTCCGGTAACATGGGCTGGGAAGGCTTTAAGCAGCTTTATGCAAAGCCCGAATTCAAAATTGTTGTTCTTCTGCGCGACAGCGAAAAGAACAGAAAAAAGTTTGCAAACTACATGAATGACCCCAGAGTTAAAATCGTTTGGGGCGACCTTAAAAAGTACGAGAGCGTTCTTGAATGTGTAAACGGCGCTGATTACGTTCTCCATGTTGGCGGTATGGTTTCTCCCGCTGCTGACTACTATCCCATCAACACAATCAAAACAAATGTTACAGCTGCACAGAATATTGTTAATGCGGTTAAGGCTCAGCCGGACCCCGATGCAATAAAGGTTGTTTACATAGGTACAGTTGCTGAAACAGGCGAGCGT…	NA
GCA_017425745.1	d__Bacteria;p__Bacillota_A;c__Clostridia;o__Oscillospirales;f__Acutalibacteraceae;g__UBA6857;s__UBA6857 sp017425745	ATGAAAAAGACTGTGTTTCTTACAGGCGCTACAGGTAATATGGGTGGCGCAGCCTTTAAGGAGCTTTATAAAAGAAGAGATATGTATAACATTGTTATGCTCTTCAGAGAAGGAAAACGCGGCAGAGATATATATGAAAAATACTGCGACGACAGCAGTGTAAAAATTATCTGGGGCGACCTTACAAATTATGAAGATGTTCTTGAGGGTGTAACAGGTGCTGACTATGTTCTTCATGTAGGCGGTCTTGTTTCGCCGGCTGCTGACTATTTCCCGAAGAAAACAATGTTTACAAACGTTACTGCTATGGAAAACATTGTAAAAGCAGTTAAGGCACAGCCCGACCCGGATGCAGTGAAGGTTGTGTACATAGGAACTGTTGCACAGACCGGTGACAGA…	ATGAGTGCATATTGCTGGTTTGATTATGCAACTGTAATTCTTACAGGTGCTTCAAGCGGTATCGGTAAAGACCTTGCTATAAGACTTGTAAAGGAGCACGGCTGTAACGTTATCGGTATTGCAAGAAACGTTGAAAGACTTGAGGGTGTAAAAAATGAGCTTGGTGCTCTCGGTCATAAATTCAGCTACTACTCAATGGATGTTTCAAACAAGGAGGGCTGGGAAAACCTTAAATCTGAGCTTACAGAGAAAGGCATTAAGGCAGATATTCTTATCAATAATGCAGGTGTGCTTCCCAAGTTTGACAGCTTCCTTCACTATACAACAGAAGAAATTGAAAAGGCTATGAAAATCAACTTCTATTCAGCAGTATACTCAATGGAGGTTATGATGCCCTAT…
GCA_017427315.1	d__Bacteria;p__Bacillota_A;c__Clostridia;o__Oscillospirales;f__Acutalibacteraceae;g__RGIG2774;s__RGIG2774 sp017427315	ATGGGCAAAACGGTATTCCTGACCGGCGCATCCGGCAACATGGGTTGGGCGGGCTTCAACGAGATCTACAACGATCCGGCGAAGCATACGCTCGTGGTGCTGCTGCGCGGCAACGAGAAAAACAAGCTCAAATTCCGCAGATTTGAAGGCGATTCCCGCGTGCGCATCGTCTGGGGCGACCTGACGGATTACGACAGCGTGCTCGCGTGCGTGCGCGGCGCGGACGTCGTGCTGCACGTGGGCGGCATGGTCTCCCCCGCCGCCGACTATTTTCCGAAAAAAACGCTCGATACGAACACCGCCGCGGCGATGAACATCGTCAACGCGGTGCAGGCGCAGCCGAACAGAGACGAGATCCGCGTCGTCTATATCGGCACCGTCGCCGAAACAGGCGACCGC…	NA
GCA_017428085.1	d__Bacteria;p__Bacillota_A;c__Clostridia;o__Oscillospirales;f__Acutalibacteraceae;g__RUG806;s__RUG806 sp017428085	ATGAAAACTGTATTTCTGACCGGCGGTACCGGCACCATGGGTTGGGCGGCGTTCCAGGAGCTGCTGAAGCACAAGGACGTCAAGGTCAATTTCCTTGCCAGACCCAGCGACAAGAACAAGCAAAAGCTCTTGCCCTATATGGGACAGAAGAACGTGGAGATCATCTGGGGCGATTTCCTGGATTACGACGCGATCCTGAAGGGCATCACCGGCGCGGATTACGTGCTGCACATCGGCGGCATGGTGTCCCCGCAGGCGGACTACAAGCCCTATTCCACCCGCAAGGTCAACGTGGGCGCGGCGGAGAACATCTGCAAGGCGGTCCTCGCGCAGCCCAACGCGGACGATATCAGGGTCTGCTACATCGGCTCCGTGGCGGAGACCGGCGACCGCAACACG…	NA
GCA_017428525.1	d__Bacteria;p__Bacillota_A;c__Clostridia;o__Oscillospirales;f__Acutalibacteraceae;g__CAG-177;s__CAG-177 sp017428525	ATGGCACAGAAAAAAACGGTATTCCTGACCGGCGGCTCCGGCAACATGGGCTTCCACAGCTTTTTGGAATTCCAGAAGCATAAGGATACGTTCAACGTCGTTCTTTTGCTGCGCGACAGCGAGAAGAACAGAAAAAAGTTTGGTCCTTACATGAACGATCCGTCCGTCAAGATCGTGTGGGGCGATCTGAAGAATTATGACGATGTGCTCAAGTGCGTCAACGGTGCGGACTATGTGCTGCATGTGGGCGGCATGGTGTCTCCCGCCGCGGACTATTATCCCACCAAGACCATCCAGACCAACACCACCGCGGCCAAGAATATTGTCACGGCCGTCAAGGCGCAGCCGAATCCGGACGCGGTCAAGGTCGTCTATATCGGCACCGTGGCCGAGACCGGC…	NA
GCA_017428625.1	d__Bacteria;p__Bacillota_A;c__Clostridia;o__Oscillospirales;f__Acutalibacteraceae;g__CAG-177;s__CAG-177 sp017428625	ATGGCGAAAAAAACCGTATTTCTTACCGGCGCTTCCGGCAATATGGGCTTTCACAGCTTCACTGAGTTCCTGAAGCACAGAGATAAGTTCAACATTGTCGTTCTTCTGCGCGGCAGCGAAAAAAACAAACTTAAATTCAAAGAATATGAGAACGACCCCTGCGTCAAAATCGTCTGGGGCGACCTCACCAAATACGAGGATGTTCTCTCCTGCGTATCAGGTGCGGATTATGTTCTTCATGTAGGCGGCATGGTTTCACCCGCTGCCGACTATTTCCCGACAAAAACCGTTGTTACAAACACCACCGCTGCAAGAAATATTGTTACAGCCATCAAAGCGCAGCCCGATCCCGACGCTATCAAGGTGTGTTATATCGGCACCGTTGCCGAAACAGGCGAC…	NA
GCA_017429345.1	d__Bacteria;p__Bacillota_A;c__Clostridia;o__Oscillospirales;f__Acutalibacteraceae;g__RGIG2774;s__RGIG2774 sp017429345	ATGGGCAAAACGGTATTTCTGACAGGCGCTTCCGGAAATATGGGCTGGGCAGGCTTCAACGAGATCTACAACGATCCGGCGAAGCATACGCTTGTGGTGCTGCTGCGCGGCAACGAAAAGAACAAGCTTAAATTCCGCAAATTCGAGGGTGATTCCCGTGTGCGTATCATCTGGGGGGATCTTACGGATTACGACACCGTGCTCGCCGGCGTGCGCGGCGCGGACGTGGTGCTGCATGTGGGCGGCATGGTCTCCCCCGCGGCGGACTATTTTCCGAAGAAGACCCTCGACACGAACACCGCGGCGGCGATGAACATCGTCAACGCCGTGCAGGCGCAGCCCAATAAAGACGATATCCGCGTGGTGTATATCGGCACTGTCGCGGAGACGGGTGACCGC…	NA
GCA_017430535.1	d__Bacteria;p__Bacillota_A;c__Clostridia;o__Oscillospirales;f__Acutalibacteraceae;g__CAG-177;s__CAG-177 sp017430535	ATGGCACAGAAAAAAACAGTATTTCTCACCGGCGCATCAGGAAACATGGGCTACCAGAGTTTCCTGGAGTTTATGAAGCACAAAGATAAGTTCAATGTAGTTGTTCTTCTTCGTGACAGTGAAAAGAACAGGAAAAAATTTGCAGCTTATCTCAATGATCCTTCAGTAAGAATCGTTTGGGGCGATCTTAAGGATTATGATGCTATTGAAAAGTGTGTATCAGGTTCCGATTATGTTCTTCATGTTGGCGGCATGGTTTCTCCTTCTGCTGACTATTATCCCACAAAAACCATCGTTACCAATACCACCGCTGCCAGGAATATAGTAAATGCGGTTAAGGCACAGCCCAATCCCGATGCCATCAAGGTTGTTTATATCGGCACCGTTGCCGAAACCGGC…	NA
GCA_017430965.1	d__Bacteria;p__Bacillota_A;c__Clostridia;o__Oscillospirales;f__Acutalibacteraceae;g__RUG714;s__RUG714 sp017430965	ATGAGCAGAAAGACTGTTTTGTTAACCGGTGCTTCCGGAACAATGGGGCTTAGCGGCTTTAAGTTTTTGTACAGAAGGAAGAGGTTCGACATTGTACTTCTTCTCAGGGAAAGCCCGAAAAATGTGTTGCTTTTTCAAAAGTATTTTGATGACCCGCATGTGAGAATTGTGTGGGGCGATTTAACCGATTACAACTCTGTTTTGGAGGCGGTAACCGGTTGCGATTATGTGCTGCATGTAGGCGGTATGGTATCTCCCGCGGCGGACTATTTCCCGAAAAAGACAATTTATACAAATGTCACGGCTGCCGAAAACATTGTTAAAGCCGTGAAAGCACAGCCGGATCCCGATGCGGTCAAGGTGGTTTACATCGGTACCGTTGCCGAAACCGGCGACAGG…	NA
GCA_017432485.1	d__Bacteria;p__Bacillota_A;c__Clostridia;o__Oscillospirales;f__Acutalibacteraceae;g__RUG714;s__RUG714 sp017432485	ATGAGCAGAAAAACCGTATTATTAACCGGTGCTTCCGGCACCATGGGCTTGCGCGGGTTTAAAGACCTGTACAGAAGAAAGAAGTTTAACATTGTTTTGCTTCTCAGAGAGAGCCCGAAAAATGTAGTTTTATTCCAAAAATATTTTGATGATGAGCATGTCAGAATTGTCTGGGGTGATTTGACCGATTACAATTCCGTCTTAGAAGCTGTCACCGGCTGCGACTATGTGCTTCATGTTGGCGGTATGGTTTCGCCCGCGGCTGACTACTTCCCCAAAAAGACCATTTTTACCAATGTCACTGCCGCCGAAAACATTGTGAAGGCAGTCAAGGCACAGCCCGACCCGGATGCGGTTAAAGTCGTTTACATCGGCACCGTTGCCGAAACGGGCGACAGA…	NA
GCA_017433225.1	d__Bacteria;p__Bacillota_A;c__Clostridia;o__Oscillospirales;f__Acutalibacteraceae;g__RUG420;s__RUG420 sp017433225	ATGGCAACCACCAACAAAAAGGTATTCATTACCGGCGCTTCCGGCCACATGGGCTGGCAGACGTTCCAGGAGATCTATCAGAACAGACCCGACCTCGACATCGTCGTCCTGATCAGAGATTCTGAAAAGAACCGCAACCTGTTCGCAGGCTACATGAATGACAAACGTGTCAAGATCGTCTGGGGCGACTTCGGCGACTACGATGCCATCCTCGAAGGCATCACCGGCGCCAGCTACGTCCTGCACATCGGCGGCATGGTTTCCCCCGCTGCGGACTACTGGCCGAAGAGAACTCTCAAGACCAATGTCATGGCCGCTGAGAACATCGTCAAAGCCGTCAAGGCTCAGAAGAACCCCGACGACATCGTTGTCTGCTACATCGGTACCGTCGCCGAGACC…	NA
GCA_017434855.1	d__Bacteria;p__Bacillota_A;c__Clostridia;o__Oscillospirales;f__Acutalibacteraceae;g__UBA6857;s__UBA6857 sp017434855	ATGAAAAAAACCGTATTCCTGACCGGCGCGTCCGGCACCATGGGCTGGGCAGCGTTCAAGGAGCTCTATGCCCGCACGCAGATGTACAACATCGTCGTTTTGCTGCGCGACAGCAAAAAGAACCGCGCCAAGTTTGCCGCGTACCTCAAGGACCCCCATGTGCGCATCGTCTGGGGCGACCTGACCGAGTATGGCGACGTGCTTGACGCCGTGACCGGTGCGGACTACATTCTGCACGTCGGCGGCATGGTGTCGCCCGCGGCGGACTATTTCCCGAAAAAGACGCTGTTCACCAACATCACGGCAATGAAAAACATTGTGGCGGCTGTCAAGGCGCAGCCCGACCCCGACAGTGTGAAGGTTGCCTACATCGGTACCGTGGCAGAGACCGGCGACCGC…	ATGACACCGTATTGTTGGTTTGATTACAAAACCGTGATCGTTTCGGGCGCGTCCAGCGGCATCGGCAAGGGCCTGGTCACAAAGCTGATCGGCGAGCATTGCTGCACGGTCATCGGCATCGGCCGCAGCGAAGCCAAGATGCAAAAGCTGGTCGCGGAGCTGGGCGACAACGCTCGCCGGTTTTCCTACTACCTGTTTGACGTGTCTGTCAAAGAGAATTGGGTACAATTTGAGGCGGACCTGCGAAACGCGGGGATCCGGCCGGACCTTTTGATCAACAACGCCGGCATTCTGCCCAAGTTTGACAAATTCACCAACTATACGCTGGAGGATATCAACCACGCCATGCAGGTCAATTTCTATTCCAGCGTGTATTCCATGAACGCGCTGATGCCGCTG…
GCA_017435385.1	d__Bacteria;p__Bacillota_A;c__Clostridia;o__Oscillospirales;f__Acutalibacteraceae;g__CAG-177;s__CAG-177 sp017435385	ATGGCACAGAAAAAGACCGTATTCCTGACCGGTGCTTCGGGCACAATGGGTTGGGAAGGCTTCAAGCAGCTCTATGCTAAGAAGGATCAGTTCAACATTGTTGTTCTTCTTCGTGACAGCGAAAAGAACAGAAAGAAGTTTGCTGATTTCATGAACGATCCCGCTGTTAAGATCGTTTGGGGCGACCTCAGAAAGTATGAGAGCGTTCTCGAATGCGTCAACGGCGCTGATTATGTTCTCCATGTCGGCGGCATGGTTTCTCCCTCTGCTGACTATCTCCCCATCGCTACCATCAAGACAAATGTCGGTGCAGCTCAGAACATCGTAAAGGCTGTCAAGGCTCAGCCCGATCCCGATGCCGTTAAGGTCGTTTATATCGGTACTGTTGCCGAAACAGGC…	NA
GCA_017435665.1	d__Bacteria;p__Bacillota_A;c__Clostridia;o__Oscillospirales;f__Acutalibacteraceae;g__UBA6857;s__UBA6857 sp017435665	ATGAAGAAAAACGTATTTTTAACAGGCGCTTCCGGTACAATGGGTTGGGCCGGCTTTAAAGAGTTTATGAAGCATAAGGACAAGTTCAACGTTTGCGTTTTGCTTCGTGACAGCCAGAAGAACAGAGAATTATTCAAGGACTATATGTCAGACCCGTCAGTAAGAATTGTATGGGGCGATTTCCTTGAGTACGATAAGATTCTGGAGTGTGTTACAGGCAGTGACTACGTATTACACGTTGGCGGTCTTGTATCTCCCGGCGCTGACTATTATCCGAGAAAGACAATTGAAGTTAACCCCCAGGCAATGAGAAATATCGTTAACGCCGTTAAGGAACAGCCCAACGCAGACGACATCAAGGTTCTCTATGTCGGTACAGTTGCTGAAACAGGTGACAGA…	ATGTCAAACAATAATTGGTTATACAATGCAACTGTCGTTATAACAGGTGCTTCGGGCGGTCTCGGTAAGGGTATTGCAATGAAGCTTATCAATGATTATAACTGCAAGGTTATCGGTATTGCAAGAAACGAAGAAAAGATGAAGCAGGTTGTTGCAGAGCTGGGAAGCAAGAGTGCAAACTTCACATATCAGCTTTTCGACGTGGCAAAGGAAGAAAACTGGGTTGAGTTCAAGAAGTATCTTGAAGACAACAATATCCAGCCCGACGTTCTTATCAACAACGCAGGTATTCTTCCCAAGTTCAATAAGTTCGGCAACTATACAATCGACTACATAAAGTTTGCAATGGATATTAACTTCTATTCAGCAGTTTATTCGATGCATCACCTTATGCCCATG…
GCA_017435865.1	d__Bacteria;p__Bacillota_A;c__Clostridia;o__Oscillospirales;f__Acutalibacteraceae;g__RUG806;s__RUG806 sp017435865	ATGAAAAAAACAGTCTTTCTGACCGGCGGTACCGGTAACATGGGTTGGGCAGCCTTCCAGGAAATGCTCAAACACCCCGACAAAATCAACATCAAGCTTCTTGCCCGTAAGAGCGAAAAGAACAAAAAGCTTCTTGCTCCTTACGAATTTTATTCCAATGTTGAAATCGTCTGGGGCGATTTCATGGAATATGATGCCATTCTCAAGGGTGTAACAGGTTCCGATTACGTTCTGCACGTAGGCGGCATGGTATCCCCCGCTGCTGACTACAAACCCTATTCCACACAGAAGATCAATCCCGGTGCAGCTGCCAACATCTGCAAAGCTGTTCTTGAACAGCCCAATGCAGACGACATCAAAGTCTGCTACATCGGTACTGTTGCCGAAACCGGCGACCGC…	NA
GCA_017436285.1	d__Bacteria;p__Bacillota_A;c__Clostridia;o__Oscillospirales;f__Acutalibacteraceae;g__DTU089;s__DTU089 sp017436285	ATGTCTAAAAAAACCGTATTCTTAACCGGTTCATCAGGTACAATGGGATGGGCAGGTTTCAAGGAACTCTATGCAAAGAAGAATCAGTATAATATCGTTCTTCTTAACAGAGGCAGTCAGAAAAACAAGGATAAATTCAAGGATTATGAAAATGATCCCGCAGTTAAGCTTGTTTGGGGTGACCTTACAAACTATGAAGATGTTCTCGAATGTGTAACAGGCGCAGACTATGTTCTTCATGTTGGTGGTATGGTTTCTCCCGCTGCAGACTATTATCCCGTGAAAACTCAGAAAACAAACGTTACTGCGGCTCAGAACATTGTTAACGCTATTAAGGCTCAGCCCGATCCCGATGCAATTAAAGTTGTTTACATAGGCACAGTTGCTGAAACAGGTGAC…	NA
GCA_017436375.1	d__Bacteria;p__Bacillota_A;c__Clostridia;o__Oscillospirales;f__Acutalibacteraceae;g__UBA6857;s__UBA6857 sp017436375	ATGAAGAAAACAGTATTTCTGACCGGTGCCACAGGCACTATGGGCTTTGCAGGCTTTAAGGAGCTTTACGAAAGAAAGCACATGTATGATATAGTACTTCTGGTATATGAGGGAGAAAGCAAAGAAAAGCTCGGAAAGCTTGCACCCTATCTCGATGATCCTGCCGTAAAGGTGGTTTACGGTGACCTCGTAAATTATAACGATGTTCTCCGCTGCGTGGAGGGCTGTGATATTGTTCTTCATGTGGGCGGTATGGTTTCGCCTGCTGCAGATTACTTTCCGAAAAAGACCATTGAGGTCAATGTCAGGGCTATGGAAAACATAGTCAGAGCAGTGAAGGCACAGAAAAATGCCGACAGCATAAAGGTGGTTTACATAGGCACCGTAGCCCAGACGGGA…	ATGAAAAATTGCTGGTATGACGGAAAAACCGTTATTGTTACAGGTGCCTCCAGCGGCATCGGCAAGGACATCACGGAAAAGCTGATAAAGGAGCACCGCTGCAGAGTAATAGGTATCGCCCGTAACGAGGAAAGACTTCTCGCTCTGAAAAAAGCCTTAGGTGTCAGAAGCGACCGCTTCACCTACTATACCTTTGATGTTTCCGTAAAGGAAAACTGGGAAGACTTCGCCAAAGCAGTGAAAAGTGAAAATCTGAAGCCTGACATTCTTATCAATAATGCAGGTATTCTGCCTAAGTTTGACCGCTTCCTTAATTACACTGTGGATGAACTGGACAAGGCAATGCACATAAACTTTTACTCCTGTCTTTACTCGATGAATGCACTGATGCCGGTTATT…
GCA_017436705.1	d__Bacteria;p__Bacillota_A;c__Clostridia;o__Peptostreptococcales;f__Anaerovoracaceae;g__CAG-238;s__CAG-238 sp017436705	ATGAGTAAAAAAACAGTAGCCCTTACAGGTGCTTCCGGAACAATGGGTTTTCAGAGCTTTCTGGAGCTTTATGCCAGAAAAGATGAATTTGATATTGTGCTTCTCATACGTGACAGTGAAAAAAACAGGAAGAAATTTGCAAAGTACATGAATGACCCGGCGGTACGCTTCGTGTGGGGTGACCTGACCAGCTATGAAGATGTGTTTGCAATGGTCAGCGGTGCGGACTATGTTCTTCATGTGGGAGGTATGGTATCACCTGCGGCCGATTATTTTCCGACCAGAACTCTGAAAACAAATGTTACTGCAGCGGAAAACATCGTCCGTGCAGTGAAGGCTCAGCCTGATCCTGATGCAGTTAAAGTGGTGTACATAGGCACAGTAGCTGAAACCGGTGAC…	NA
GCA_017437165.1	d__Bacteria;p__Bacillota_A;c__Clostridia;o__Oscillospirales;f__Acutalibacteraceae;g__DTU089;s__DTU089 sp017437165	ATGGCTAAAAAAACTGTATTCTTAACAGGCTCATCAGGTACAATGGGCTGGGCAGGCTTTAAAGAGCTTTATGCAAAAAAAGACAAGTACGATATCGTTGTTCTTAACAGAGGTAGTCAGAAAAACAAGGATAAATTCAAACCTTACGAAAATGACCCATCTGTTAAACTTGTTTGGGGTGACCTTACAAATTACGAAGATGTTTTAAAATGTGTTACAGGTTCAGACTATGTTCTTCATGTTGGTGGTATGGTGTCACCGGCGGCAGACTATTACCCTGTAAAAACACAAAAAACAAATGTTACTGCAGCACAGAATATTGTAAATGCTGTTAAAGCACAACCGAATGCAGATGATATTAAGGTTGTTTACATAGGTACTGTTGCAGAAACAGGTGAC…	NA
GCA_017438845.1	d__Bacteria;p__Bacillota_A;c__Clostridia;o__Oscillospirales;f__Acutalibacteraceae;g__Fimenecus;s__Fimenecus sp017438845	ATGGCTGACAAAAAAACCGTAATGCTTACAGGCGGTTCCGGCAATATGGGTTATGCCGGATTCAAGGAGCTGTATGCAAAAAAAGACAAGTTCAACATTGTTCTTTTATTAAGAGGAAGCCAGAAGAACCGTGAAAAGTTCAAGGCTTATGTCAACGATCCTTCGGTAAGAATTGTCTGGGGCGATCTCTCAAATTACGAGGACATTCTTGACGCCGTTACTGGCGCCGACTATGTGCTCCACGTCGGCGGAATGGTTTCCCCTGCCGCTGACTGGAAGCCCTACAGAACACAGAAAACAAACATCGGCGCGGCAGAAAATATCTGCAAGGCTGTACTCGCTCAGCCCAATGCAGACGACATCAAGGTTTGCTACATAGGTACCGTTGCCGAGACAGGC…	ATGGATAAAAAATGGATGAACAATAAAACGGTTATCATTACCGGTGCCTCCGGCGGTATGGGTAAGGGCATTGCCGAAAAGCTCATAAAGGAGCACGGCTGTACGGTAATCGGTATCGCAAGAAGCGAAGAGAAAATGAAAAAGGTTGTCGAGGAGCTCGGAAGCGACGCGGACAAATTTTCCTACAGACTTTTTGACGTTTCCGACGAAAACAACTGGACTGATTTTGTTACATATCTTAACGAAAACGGTATTAAGCCCGATGTGCTTATCAACAATGCGGGCATACTTCCCAAGTTTGACAGGTTTCAGAACTATTCCGTAGATTATATCAAAAAAGCTATGGACATCAATTTCTATTCGGCGGTTTACTCAATTCATGCGCTTTTGCCGCTGCTT…
GCA_017439205.1	d__Bacteria;p__Bacillota_A;c__Clostridia;o__Oscillospirales;f__Acutalibacteraceae;g__RUG806;s__RUG806 sp017439205	ATGAAAACTGTATTCCTTACCGGCGGCACCGGCAACATGGGATGGGCGGCGTTTGAAGAGCTTTATAGGCAGAAGGACGTTAAGATCAACTTCCTTGCGCGTCCCAGCGAAAAGAACAAAGATATGCTCAAGCCCTATATGGGCAAAAAGAACGTTGAGATCATCTGGGGCGATTTCCTCGATTACGACGCGATTTTGAAGGGTATTACCGGCGCGGATTACGTGCTGCATATCGGCGGCATGGTTTCTCCTGCGGCGGACTATAAGCCCTATTCCACCAGAAAGGTCAACGTGGGCGCAGCTGAAAACATCTGCAAAGCCGTTCTTGAACAGCCGAACAAGGATGACATCAAGGTCTGCTACATCGGTTCCGTTGCCGAAACCGGCGACCGCAACACT…	NA
GCA_017440965.1	d__Bacteria;p__Bacillota_A;c__Clostridia;o__Oscillospirales;f__Acutalibacteraceae;g__RUG806;s__RUG806 sp017440965	ATGAAAACTGTTTTTCTTACCGGCGGTACCGGTAATATGGGTTGGGCTGCTTTCCAGGAGCTTTATAAGCTCGGCGATGTAAAGATCAATTTCCTTGCCCGTCCCAGCGACAAGAACAAAGAGCTTCTTATGCCTTATATGGGCAAAAAGAATGTTGAGATCATCTGGGGTGATTTCCTTGAGTATGATTCCATTCTTAAGGGTGTAACAGGTGCAGACTATGTTCTTCATATCGGCGGTATGGTTTCTCCTGCTGCTGACTATAAGCCTTATACAACAAGAAAGGTCAATGTCGGTGCTGCAGAGAATATCTGTAAGGCAGTTCTTGCTCAGCCCAACGCTGACGATATCAAGGTATGCTACATAGGCTCAGTTGCCGAAACAGGTGACAGAAATACA…	NA
GCA_017443405.1	d__Bacteria;p__Bacillota_A;c__Clostridia;o__Oscillospirales;f__Acutalibacteraceae;g__RGIG2893;s__RGIG2893 sp017443405	ATGAAAAAAACAGTGTTCATCACCGGCGCGTCCGGCAACATGGGTCTCGCGTCTTTCAACGAGATATACGGCGCGAAGGAAAAATTCGATATCGTAGTTCTGCTGCGCGACAGCAAAAAAAACCGCGAGCTTTTCAAGGCTTACGACAGGGATCCACGCGTAAGGATTGTATGGGGCGACCTGACAAATTACGAGGACGTCCTTAAATGCGTCGAGGGCAGCGACGTCGTCCTTCACATCGGCGGCATGGTATCGCCCGCGGCGGACTATTATCCGAAGCAGACTATCAAGACCAATACCGGGGCTGCGCGCAATATAGTCGACGCGGTCAAGGCCCAGCCCAACGCCGACGATATCCGCGTCGTTTATATCGGCACCGTCGCCGAGACGGGCGACCGC…	NA
GCA_017445905.1	d__Bacteria;p__Bacillota_A;c__Clostridia;o__Oscillospirales;f__Acutalibacteraceae;g__Eubacterium_R;s__Eubacterium_R sp017445905	ATGGCAAAGAAGACTGTATTTTTAACAGGCGGAACAGGCAATATGGGCTGGGCTGCCGTACAGGAAATGCTGAAACATCCGAATGAAATCAATCTTAAACTTCTGGCAAGAAAGAGCCCTAAGAATGAAGAACTTTTAAAAGACCTTATGGCTAAGCCAAATGTTCAGATTGTCTGGGGTGACCTTACTGATTATGATTCACTTCTTGACGGAATCACAGGCGCTGACTATGTTCTTCATGTTGGCGGAATGGTATCCCCTGCTGCTGACTGGAAGCCTTACAGAACACAGAAAACAAATATCGGCGCTGCTGAAAACATCTGTAAAGCTGTTCTCGCACAGCCTGACCCAGATGCAATTAAGGTTTGCTACATAGGAACTGTTGCCGAAACAGGCGGA…	ATGAGTAAGAATTGCTGGCTTAATGATAAAACGGTAATTGTTACAGGCGCCTCGGGCGGAATGGGCGCAGGTATTGCAAAAACTCTTATAACTGAACACAACTGCAAGGTTATCGGTGTTGCAAGAAGCGAAACAAAAATCAAAAAATTCATAGACGATGAACTCGGCGAAAAATATAAAGACAACTTCACATACCGACTTTTTGATGTTTCTGTAAGAGAAAACTGGGAAAACTTTGCAACGGATTTATCAGACAGCGAAACGAAGGTTGATATTCTTATAAACAACGCAGGCATTCTTCCCCGCTTCGCAAGCTTTGATAAATACTCATACGATGAAATCAACGCTGCAATGAATATTAATTTCTATTCTGCTGTTTATTCGGTTAAATCCCTTCTT…
GCA_017446095.1	d__Bacteria;p__Bacillota_A;c__Clostridia;o__Oscillospirales;f__Acutalibacteraceae;g__Eubacterium_R;s__Eubacterium_R sp017446095	ATGGCAAAAAAAACCGTATTTCTTACCGGCGGTACCGGTAATATGGGCTGGGCTGCTGTTCAGGAAATGTTAAAGCACCCCAACGACATTAATCTGAAAATCCTTGCAAGAAAAAGCCCTAAAAACGAAGAGCTTTTAAAGGGACTTATGGCAAAGCCGAACGTTCAGATTGTATGGGGCGACCTTACAGATTACGACAGCCTGCTTGAAGGTATCACAGGTGCAGACTACGTGCTTCACGTTGGCGGTATGGTATCCCCTGCGGCTGACTGGAAACCGTACAGAACACAGAAAACAAATATCGGCGCAGCAGAGAATATCTGCAAGGCTGTACTTGCACAGCCTGACCCGGACGCAGTTAAGGTTTGCTACATAGGCACAGTTGCCGAAACAGGCGGA…	ATGAGCAATTGTTGGCTTGAGGGCAAAACTGCCATTGTTACAGGCGCTTCGGGCGGTATGGGCGCAGGAATTGCCGCAACCTTAATCAAAAAGCACGGCTGCACGGTTATAGGTATAGCTCGCAGCGAACCGAAGATGCTTAAGTTTATAGACGAGCTTGGCGAAGAGTATGCAAAGCAGTTTTCGTACAAGCTGTTTGACGTTTCAAAACGTGAAAACTGGGAGGAATTTGCCGAAGAGCTTAACGCAAACGGCACAAAGGTTGATATTCTGATTAACAACGCAGGTATACTGCCGAAGTTCAAGAGATTTGACAGATATTCCTATGAGGAAATTGAGCAGGCAATGAACATCAACTTCTATTCGGCTGTGTATTCAATCAAGACGCTGCTGCCGATG…
GCA_017449935.1	d__Bacteria;p__Bacillota_A;c__Clostridia;o__Oscillospirales;f__Acutalibacteraceae;g__UBA1425;s__UBA1425 sp017449935	ATGAAAAAAACGACCGTTGCCCTGACCGGCGCTTCCGGCACGATGGGCTTCCAGGGCTTCCTGGAGCTGTATGCGCGCAAATACCGCCATAACATCGTGCTGCTTTTGCGGCCGAGCGAGAAGAATCGCAAACAGTTTATGCCGTACGTCAACGATCCTTCCGTAAAGATCATCTGGGGAGATCTGACCGACTACGCATCCGTGCTACGCTTCGTCACAGGCGCGGATTATGTGCTGCACGTCGGCGGCATGGTTTCCCCCGCGGCGGACTACTATCCGCGCAAAACCATCCGCACCAATGTGACCGCCGCCGAAAACATCGTCCGCGCCGTCAAAGCGCAGCCTGATCCCGATGCCGTGAAGGTCGTGTATATCGGCACCGTGGCTGAGACGGGCGAC…	NA
GCA_017450005.1	d__Bacteria;p__Bacillota_A;c__Clostridia;o__Oscillospirales;f__Acutalibacteraceae;g__UBA1425;s__UBA1425 sp017450005	ATGAAAAAGACGACTGTTGCACTGACCGGCGCGTCCGGCAACATGGGCTATCAGGGCTTTCTGGAGCTGTATGCGCGCAAGTTCCGCCACGACATCGTGCTGCTGCTGCGGCCGAGCGAGAAAAACCGCAAGAAATTCGCGCCCTTCTTCAACGACCCGTCCGTCAAGATTATCTGGGGCGATCTGACCGACTATGAATCCGTGCTGCGTTTTGTTACGGGCGCGGACTACGTGCTGCACGTTGGCGGCATGGTCTCGCCCGCCGCGGACTACTATCCGCGCAAGACGATCAAAACCAACGTATCGGCCGCCGAAAACATTGTGCGCGCAATCAAGGCACAGCCCGATCCCGACGCAGTCAAGGTTGTCTATATCGGCACCGTTGCAGAAACCGGCGAC…	NA
GCA_017450135.1	d__Bacteria;p__Bacillota_A;c__Clostridia;o__Oscillospirales;f__Acutalibacteraceae;g__CAG-488;s__CAG-488 sp017450135	ATGAAGAAAACGGTATTCCTGACCGGAGCGTCCGGAAACATGGGCTTCGCCGGGTTCAGGGAGCTGTACTCGAGAAAGGATAAATACAACATTGTTCTTCTCCTGCGCGACAGTGAAAAGAACCACGCCAAATTCAAGGACTACGCAAACGATGAAAGCGTCAGGCTCGTGTGGGGAGATCTGCTGGATTACCACGACGTCCTGAACTGTGTCAACGGCGCGGATATCGTGCTCCACGTCGGCGGTATGGTTTCGCCGGCGGCGGACTATTATCCGAAGAAGACGATCAGAACAAATACTACGGCGATGCAGAATATCGTCGACGCGGTCAAGGCTCAGCCCGACCCCGACGCTGTAAAGGTCGTATACATAGGCACGGTCGCCGAGACCGGCGACAGG…	NA
GCA_017450185.1	d__Bacteria;p__Bacillota_A;c__Clostridia;o__Oscillospirales;f__Acutalibacteraceae;g__RUG806;s__RUG806 sp017450185	ATGAAAACTGTATTCCTTACCGGAGGAACCGGTAATATGGGTTGGGCTTCTTTTCAGGAGCTATTAAAGCATAAAGACGTAAAAATAAACTTCCTCGCGCGTCCGAGCGAGAAAAACAAGGACCTTCTCAAGCCCTATATGGGGAACAAAAACGTTGATATAATTTGGGGCGACTTCCTTGATTACGAGGCTATTCTCAAGGGCGTCACAGGCGCCGACTACGTCCTTCATATCGGCGGCATGGTTTCTCCTCAGGCGGATTACAAGCCCTACACCACAAGAAAGGTCAACGTCGGAGCGGCCGAAAACATCGTAAAGGCCGTGCTCGCTCAGCCGAACGCCGACGAGATAAAAGTCTGCTACATAGGTTCTGTCGCCGAAACAGGCGACAGGAACACA…	NA
GCA_017450645.1	d__Bacteria;p__Bacillota_A;c__Clostridia;o__Oscillospirales;f__Acutalibacteraceae;g__Eubacterium_R;s__Eubacterium_R sp017450645	ATGGCAAAGAAAACCGTCTTTCTGACCGGTGGTACCGGCAATATGGGCTGGGCTGCTGTTCAGGAAATGATTAAGCATCCTAACGAGATTAACCTTAAGATGCTTGCGAGAAAAAGTCCTAAAAACGAGGAACTTCTTAAAGGTCTTATGGCTAAACCAAATGTACAAATCGTTTGGGGCGACCTTACAGACTACGATTCAATCCTCGAGGGCGTTACCGGTTCTGACTATGTACTCCATGTAGGCGGTATGGTTTCCCCCGCTGCTGACTGGAAGCCCTACAGAACTCAGAAAACTAATATCGGCGCTGCTGAAAACATCTGTAAAGCTGTTCTCGCTCAGCCCGACCCGGACGCTGTAAAGGTTTGTTACATCGGTACTGTTGCTGAAACAGGCGGA…	ATGTCTAAGTGTTGGCTTAGCGGTAAAACCGCGATTGTTACCGGCGCGTCGGGCGGAATGGGTGCAGGTATTGCTGCGACCTTAATTAAAAAGCACGGCTGTACCGTAATCGGCATTGCCCGCTCAGAGCCTAAGATGATTGAGTTTGTAGAAGAACTCGGCGACGAGTATAAGGATAAGTTTTCGTATAAGCTCTTTGATGTTTCAAGCCGCGAAAACTGGGAAAACTTTGCTGCCGAGCTTCGCGAAAACGGCACAAATGTAGATATTCTTATTAACAACGCAGGTATCCTGCCTAAGTTTAAAAGATTTGACAGATATTCTTATGAAGAGATTGAGCAGGCGATGAATATTAACTTTTATTCCGCGCTTTACTCTACTAAGAGCTTGCTTCCTATT…
GCA_017451425.1	d__Bacteria;p__Bacillota_A;c__Clostridia;o__Oscillospirales;f__Acutalibacteraceae;g__UBA1227;s__UBA1227 sp017451425	ATGGCAAACAAAAAGGTATTTATTACCGGTGCTTCCGGTAACATGGGCTGGCACAGCTTCAAGCAGATTTATGACAATCGTTCCGACCTTGACATCGTAGTTCTTCTTCGTGACTCCGAAAAGAACAGAGCTAAGTTTACTCCGTTCCTCGGCGATCCCCGTGTAAAGATCGTCTGGGGTGACTTCGGCAACTACGATAAGATTCTCGAGTGTGTAACAGGTGCGTCATACGTACTCCACATCGGCGGTCTCGTATCCCCTGCAGCTGACTACTACCCGAAGAAGACACTCAAGACAAACGTACAGGCAGCTGAAAACATCGTAAACGCCATCAAGGCTCAGCCCGATCCTGATGCCATCCGCGTTGTTTACATCGGTACAGTTGCCGAGACAGGTAAC…	NA
GCA_017452785.1	d__Bacteria;p__Bacillota_A;c__Clostridia;o__Oscillospirales;f__Acutalibacteraceae;g__UBA6857;s__UBA6857 sp017452785	ATGAAAAAGACAGTCTTTTTAACAGGTTCCACAGGAACAATGGGCTTTCAGGCTTTCAAGGAGCTCTATGCAAGAAGAAACAGCTATGACATCGTTCTTCTTAACCGTGACAGCAAGAAAGCAAGAGAAAAGTTCGCTCCCTACATGAACGACAAGAGCGTTAAAATTGTTTGGGGTGACCTTACAAACTATGAGGATGTTCTCGAAGCAGTAAACGGTGCTGACTATGTTCTCCACGTTGGCGGTATGGTTTCACCTGCAGCAGACTATTTCCCCAAGAAAACTCTTTACACAAATGTTACAGCTATGGAAAACATTGTTAAGGCTGTTAAGGCTCAGAAAGATCCCGACGCAGTTAAAGTTGTTTACATAGGCACTGTTGCCCAGACAGGTGACAGA…	ATGAAAAAATGTTGGTTTGATTACAAAACCGTAATTGTTTCAGGTGCTTCAAGCGGTATAGGCAAGGGCCTTGTTATCAAGCTTGTCAAGGACCATGGCTGTAATGTTATCGGCATTGCAAGAAACGAACAGAGACTTATGGGTCTCAAGGAGGAGCTTGGTACACTCGGCTACAAGTTCTCATATTACACCTTTGACGTTTCTCTTAAAGAGAAGTGGGTAGAGTTTGCAAAGACTCTTGAGCAAGAGGGTATTCAGCCTGATATCCTCATTAACAATGCAGGTATCCTTCCCAAATTTGACCGTTTTGAAAATTACACCCTTGAGGAAGTTGATAAGGCAATGCAGATTAACTTCTATTCATGTGTTTATTCAATGAATGAGCTTATGCCTATTATA…
GCA_017453685.1	d__Bacteria;p__Bacillota_A;c__Clostridia;o__Oscillospirales;f__Acutalibacteraceae;g__UBA8612;s__UBA8612 sp017453685	ATGAAAAAAACAGTTGCTTTGACCGGCGGCTCCGGTAATATGGGCTTTCAGGGCTTCAAGGAGCTTTACCGTTATCGTGACAAGTACAACATCGTTCTTCTGCTGCGTGACAGCGAAAAGAATCGCAAAAAATTCCAGATGTATATCGGCGATCCGTGCGTGAAGTTTGTTTGGGGCGACCTGACCAAGTTTGACGACGTCAAGCAGTTGGTCGACGGCGCGGACGTGGTGCTTCACGTGGGCGGCATGGTCTCGCCCGCGGCGGACTATTATCCCAAGCGCACGCTCAAAACGAACGTGACCGCTGCCGAGAACATCGTCAACGCCATCAAGGCGCAGCCCGACCCCGACAAAGTCAAGGTCGTTTACATCGGCACCGTCGCCGAGACCGGCGATCGC…	NA
GCA_017454485.1	d__Bacteria;p__Bacillota_A;c__Clostridia;o__Oscillospirales;f__Acutalibacteraceae;g__UBA6857;s__UBA6857 sp017454485	ATGAAAAAAACAGTGTTTTTGACCGGTTCTTCCGGCAACATGGGCTTTGCCGCGTTCCGGGAGCTTTATGCAAGAAAGCATATGTATCATATCGTGCTGCTCAACCGTGACAGCAAAAAGAACCACGACAAGTTCGCCGCCTATGCGAACGACCCCGACGTGACCCTCGTTTGGGGCGATCTGACGGTTTATGAGGATGTGCTGACCTGCATCACCGGCGCGGACTATGTGCTGCATGTCGGCGGCCTTGTTTCCCCCGCTGCGGACTATTTCCCGAAAAAGACGCTGTTCACAAACGTAACCGCGATGCAGAACATCATCAAAGCGGTCAAAGCGCAAAGCGACCCCGACAGTGTCAAGGTCGTTTACATCGGCACCGTTGCCGAAACCGGCGACCGC…	NA
GCA_017458975.1	d__Bacteria;p__Bacillota_A;c__Clostridia;o__Oscillospirales;f__Acutalibacteraceae;g__Eubacterium_R;s__Eubacterium_R sp017458975	ATGGCTAAAAAAACTGTATTTATGACCGGCGGTACAGGTAATATGGGCTGGGCTGCCGTTCAGGAGATGTTAAAGCATCCCGACGAAATCAACATTAAGCTTCTTGCAAGAAAGAGCCCGAAGAACTTAAAGCTTCTTGCTGATATTGCTGCTAAGCCTAATGTAAAAATCGTTTGGGGCGACCTTACGGATTACGGTTCAATCCTTGAGGGCGTTACAGGCTCTGATTACGTACTTCACGTTGGCGGTATGGTATCCCCTGCTGCTGACTGGAAACCATACAGAACCCAGAAAACAAATATCGGCGCTGCTGAAAACATCTGCAAAGCCGTTCTTGCACAGAAGGACCCCGACGCTGTTAAGGTTTGTTACATAGGTACCGTTGCCGAAACAGGCGGA…	ATGGCTAACCAATGCTGGCTTCACGGTAAAACAGCGATTGTTACGGGCGCTTCGGGCGGTATGGGCGCAGGCATTGCCGCAACCCTTATCAAAAAGCACGGATGTACCGTAATCGGCGTTGCAAGAAGTGAGCCGAAAATGCTTAAGTTCATTGAAGAGCTCGGCGAAGAGTATAAGGATAAATTCTCTTATAAGCTTTTCGACGTAAGCGTTAAGGAAAACTGGGAAAGCTTTGCCGAAGAGTTAAAGGCAGAAGGCGTTAAGGTTGATATCCTTGTTAATAACGCAGGTATCCTTCCCAAGTTCAAGAGATTTGACAGATACTCTTATGACGAAATAAATAAGGCTATGGATATTAATTTCTATTCCTGTATTTATTCAACAAAGACGCTTCTTCCT…
GCA_017461005.1	d__Bacteria;p__Bacillota_A;c__Clostridia;o__Oscillospirales;f__Acutalibacteraceae;g__RUG420;s__RUG420 sp017461005	ATGGCAAAGAACAACAAGAAGGTCTTCATCACCGGTGCTTCCGGCCACATGGGCTGGGCCACTTTCAAGGAGATCTACAGGAACAGACCCGACCTCGACATCGTCGTCCTCATCAGAGATTCCGAGAAGAACCACAAGCTTTTCGGGCCTTACGAGAACGACAAGAGAGTCAAGATCGTCTGGGGCGACTTCGGCGACTACGATGCCATCCTCGAAGGCATCACCGGCGCCAGCTATGTCCTGCACATCGGCGGCATGGTCTCCCCTGCAGCTGACTACTGGCCGAAGAGAACGCTCAAGACCAACGTCATGGCAGCCGAGAACATCGTCAAGGCCGTCAAGGCTCAGAAGAACCCCGACGACATCACCGTCGTTTACATCGGCACCGTCGCCGAGACC…	ATGGCAAACAAAGGGGCATGGCTCAACAACAAAACCGTCGTCGTAACCGGAGCATCCGGCGGCCTTGGTGCAGGTCTTGCTGAAAAACTCATCAAAGAACACAACTGCTACGTCATCGGTATCGCACGGTCCGAAGCGAAAATGAAGAAGTTCGTGGAAAAACTGGGCTCTTACGCGGATCATTTCGACTATCGTCTGTTTGATGTTTCCATTAAAGAGAACTGGGAGAACTTCGCGGCGGAAATGAAGGCTTCCGGGAAAGTCCCGAGTGTTCTCATCAATAACGCCGGCATCCTGCCGAAGTTCAAGAGAACAGACCGCTATACGCAGGAAGAGATCGATCAGGCGATGAACATCAACTTCTTCTCGATCGTCTATGCGACACAGGTGATGCTGCCG…
GCA_017461235.1	d__Bacteria;p__Bacillota_A;c__Clostridia;o__Oscillospirales;f__Acutalibacteraceae;g__DTU089;s__DTU089 sp017461235	ATGCAGAAAAAAACCGTAGCTCTTACCGGCTCATCCGGTACAATGGGTTGGGCAGGCTTTAAAGAGCTCTATGCCAAAAAGAATGAGTTTAATATCGTTGTTCTTAACCGTGATAGCGAAAAGAACAGAAAGAAATTCGCAGCTTATGAAAATGACCCTGCGGTTAAATTAGTATGGGGCGACCTTACTAATTACGAAGACGTTCTCGAAATGGTTAACGGCGCAGACTACGTTCTTCACGTTGGCGGTATGGTTTCTCCTGCGGCTGACTATTATCCTGTTAAAACACAGAAAACAAACGTTGCTGCTGCTCAGAATATCGTAAATGCAGTTAAAGCACAACCTGACCCCGATGCAGTTAAGGTTGTTTACATAGGTACAGTTGCCGAAACAGGTGAC…	ATGTCAAAGTGGATTGATAACAAGACTGTAATCATCACGGGTGCATCAAGCGGTATCGGCAAAATGCTTGCCGAAAGGCTTATGAAAGAGCACAACTGTAATGTAATCGGTGTTGCAAGAAGCGAAAAGAAAATGCTCAACTTCGTTGAAGAGCTTGGTGATTATTCAAAATTGTTTTCTTACAAGCTTTTTGATGTCTCAAGCTATGATAATTGGCAAAGCTTCCATGACTGGCTTGTTGAAAACGATATAAAGCCCGATGTTCTTATCAATAACGCAGGCGTTCTCCCTCGTTTTGACAGACTTATGAACTATACCAAAGAAGAAATTGATGAATCAATCAACATTGACTTCTATTCTGCGGCATATTCTTCAAAAATTATGCTTCCCGTTCTTCTC…
GCA_017461625.1	d__Bacteria;p__Bacillota_A;c__Clostridia;o__Oscillospirales;f__Acutalibacteraceae;g__CAG-488;s__CAG-488 sp017461625	ATGGCAACCAAAAAGACCGTATTTCTTACCGGTTCTTCAGGAAACATGGGTTTTGCAGGCTTTAAAGAGCTCTATGCAAAAAAAGACAAATTTAACATCGTACTTCTTAACAGAGGCAGCGAAAAAAACAGAAAGCTTTTTGCTCCTTATGAGAACGACCCCTGCGTTAAGCTTGTATGGGGCGACCTCACAAATTATGAGGATGTACTTGAAGCAACAAATGGTGCAGACTACGTTCTTCACGTTGGCGGTATGGTTTCACCTGCTGCTGACTATTACCCCGTTAAAACTCAGAAAACAAATGTTACAGCTGCTCAGAACATTGTTAAGGCTGTTAAAGCTCAGCCCGACCCGGATGCAGTTAAAGTTGTTTACATAGGCACAGTTGCCGAAACAGGT…	NA
GCA_017463985.1	d__Bacteria;p__Bacillota_A;c__Clostridia;o__Oscillospirales;f__Acutalibacteraceae;g__Eubacterium_R;s__Eubacterium_R sp017463985	ATGGCAAAGAAAACCGTATTTATGACCGGTGGAACCGGCAACATGGGTTGGGCGGCCGTACAGGAAATGATCAAGCATCCTAACGACATCAACCTGAAGCTGCTTGCCAGAAGAAGCCCGAAGAACGAGCTGAAGCTCAAGAGCCTGATGGCAAAGCCGAATGTACAAATCGTTTGGGGCGACTTGACGGACTACGACTCGATTTTAGAGGGTGTAACCGGCTCTGATTACGTGCTGCACGTTGGCGGCATGGTTTCCCCTGCGGCGGACTGGAAGCCTTACAGAACGCAAAAAACGAACATCGGCGCTGCAAGGAATATCTGCGACGCGGTGTTAGCGCAGCCAAATCCGGATAATATCAAGGTTTGCTATATCGGTACTGTTGCCGAAACCGGCGGC…	ATGGCTTCATGTTGGCTTAAGGGCAAAACGGCCATCGTCACCGGTGCTTCCGGCGGTATGGGCGCCGGCATTGCCGCTATGCTGATCAAAAAGCACGGCTGCACCGTGATCGGTGTAGCACGGAGCGAACCGAAAATGCAAAAGTTTATCGAGGAGCTTGGTGACGAATACCGAGATCACTTTTCCTATAAGCTGTTCGACGTTTCTGTCAAGGAAAATTGGGAGCAGTTTGCCGAGGAGCTGCAGGCGGCAGGCGTTAAGCCGGATATTTTAATCAACAACGCCGGCATTCTGCCCAAGTTTAAGCGCTTTGACCGTTACTCTTACGAGGAGATCAACCGCGCGATGGACATCAATTTCTATTCCTGCATCTATTCCACCAAAACCCTGCTGCCCGTG…
GCA_017465465.1	d__Bacteria;p__Bacillota_A;c__Clostridia;o__Oscillospirales;f__Acutalibacteraceae;g__CAG-488;s__CAG-488 sp017465465	ATGGCAACTAAAAAGACCGTATTCCTTACCGGTTCTTCAGGAACTATGGGTCTTGCAGGCTTTAAAGAGCTCTATGCAAAAAAAGACAAATTCAACATAGTTCTTCTTAACAGAGGCAGTGAAAAGAACAGAAAGCTTTTTGCTCCTTATGAGAACGACCCTTGCGTTAAGCTTGTTTGGGGTGACCTCACAAACTACGAAGATGTTCTTGAAGCAACAACAGGTGCTGACTATGTTCTTCACGTTGGCGGCATGGTTTCACCTGCAGCTGACTATTATCCTGTTAAAACTCAGAAAACAAATGTTACAGCAGCTCAGAACATCGTTAAGGCTGTTAAGGCTCAGCCCAATCCTGACGATATCAAGGTTGTTTACATAGGCACAGTTGCTGAAACAGGT…	ATGTCAAAGTGGATTGATAACAAAACAGTAATCATCACAGGTGCTTCAAGCGGCATCGGTAAAATGCTTGCAGAGCGTCTTATGAAAGAGCACGGCTGTAAGGTAATCGGCGTTGCAAGAAGTGAAAAGAAAATGGTTGCTTTTGTTGAAGAATTAGGCGATTATGCAAAGCAGTTTTCTTACAAGCTTTTTGATGTTTCAAGCTACGATAACTGGCAGAGCTTCCATGACTGGCTTGTTGAAAGCAATATTAAGCCCGATGTTCTTATCAATAACGCAGGTGTTCTCCCCCGTTTTGACAGACTTATGAACTATACAAAGGAAGAAATCGACGAATCAATTAACATCGACTTCTATTCTGCCGCATATTCTTCACAGATTATGCTTCCTCTTCTTCTC…
GCA_017465825.1	d__Bacteria;p__Bacillota_A;c__Clostridia;o__Oscillospirales;f__Acutalibacteraceae;g__UBA1081;s__UBA1081 sp017465825	ATGTCCAAGAAAACCGTAGCTCTTACAGGTTCTTCCGGAACAATGGGTTTCCAGGGATTTTTAGAGCTTTATGCAAAAAAAGATCAGTATAATATAGTTGTTCTTAACCGTGACAGCGCAAAAAACCGCAAAAAATTTGAGCCTTATATGAATGATCCGTCAGTCAGGTTTGTATGGGGTGACCTTACAAATTATGAGGATGTTCTCAAAATGGTAACAGGCGCAGATTACGTGCTTCACGTTGGTGGTATGGTATCTCCTGCGGCTGATTACTACCCTGTAAAAACACTTAAAACAAATGTTGCCGCAGCGGAAAATATCGTTAAAGCTGTAAAGGCACAGCCCGATCCCGATGCAGTCAAGGTCGTTTACATAGGTACCGTTGCCGAAACAGGTGAC…	NA
GCA_017466205.1	d__Bacteria;p__Bacillota_A;c__Clostridia;o__Oscillospirales;f__Acutalibacteraceae;g__Fimenecus;s__Fimenecus sp017466205	ATGCAGAAAAAAACCGTTGCTCTTACAGGCTCATCAGGTACTATGGGATGGGCAGGTTTTCAGGAGCTTTACGCAAAAAAAGATAAGTTCAACATAGTTGTGCTTAACCGTGACAGTAAAAAGAATCGTGAGAAATTCGCTGATTATGTAAATGACCCTGCAGTTAAGCTTGTCTGGGGTGACCTTACAAATTACGAAGACGTACTTGAAATGGTAAACGGTGCTGACTATGTTCTCCACGTTGGCGGTATGGTGTCTCCTGCTGCTGACTATTATCCTGTTAAGACACAGAAGACAAATGTTGCTGCTGCGCAGAATATTGTCAATGCTGTTAAAGCACAGCCTGACCCTGACGCAGTTAAGGTTGTTTACATAGGAACAGTTGCTGAAACAGGTGAC…	ATGGGACAGTGTTGGATTGACAACAAAACAGTAATTATTACAGGCGCATCAGCAGGTATCGGTAAAGGCGTTGCAGAGGCACTTATCAAAAAGCATAACTGCAAGGTTATCGGTATTGCAAGAAGCAAGGAAAAGACAGAAAAATTTGTTGAAGAATTAGGGGACTATGCAAAGAATTTCTCATACAAGCTCTTTGATGTTTCTTCTAAAGAGAATTGGTTTGAGTTTGCAGAGTACCTTAAGGAAAATGACATTCATCCTGATGTTCTTATTAATAATGCGGGTATTTTGCCAAAGTTCAATAAGACACAGAATTACTCAATTGAAGAAATTGAAAGTGTTATGAACATCAATTTCTATTCAGCAGTTTATTCAATCAATGCTTTGTTACCAATGCTT…
GCA_017468425.1	d__Bacteria;p__Bacillota_A;c__Clostridia;o__Oscillospirales;f__Acutalibacteraceae;g__SIG575;s__SIG575 sp017468425	ATGTCTAAAAAAACCGTCTTTTTAACAGGTTCATCAGGTAACATGGGATGGGCCGGTTTCAAAGAACTCTATGCAAAGAAAGACAAATACAACATTGTGCTTCTCAACAGAGGAAGTAAGAAAAACCGCGAAAAATTCGCAAAATATGAAGGTGACCCTTCAGTTAAACTCGTTTGGGGCGACCTTACAAAATATGATGATGTTCTTAAATGCGTGAAAGGTGCAGACTATGTTCTTCACGTTGGCGGTATGGTATCTCCCAGTGCTGACTATTATCCCACAAAGACAGTTGTTACAAATACAACAGCTGCAAGAAACATCGTAAATGCAGTAAAAGAACAGCCTAATGCTGATGATATTAAAGTTGTTTACATCGGTACTGTTGCTGAAACAGGTGAC…	NA
GCA_017472225.1	d__Bacteria;p__Bacillota_A;c__Clostridia;o__Oscillospirales;f__Acutalibacteraceae;g__UBA6857;s__UBA6857 sp017472225	ATGAAAAAGACCGTATTTCTGACAGGCTCAACAGGCACAATGGGCTTCCAGGGCTTCAAAGAGCTTTATAAAAGACGTGATATGTACAATATCGTTGTTCTTAACCGTGGCAGCCAGAAGAACAAAGACAAATTTGCTCCCTATATGAACGATCCTTCTGTTAAAATTGTTTGGGGTGACCTTACAAATTATGAGGATATCCTTGAATGTGTAACCGGTTCAGATTATGTTCTTCACGTTGGCGGTCTTGTTTCACCTGCTGCCGACTATTTCCCCAAAAAGACCCTTTTCACCAACGTAACAGCAATGGAGAACATCGTAAAGGCTGTCAAGGCTCAGCCTGACCCCGATGCAATCAAGGTTGTTTATATCGGTACTGTTGCTCAGACAGGTGACAGA…	ATGAAAAAATGGTGGTTTGACTACAAAACAGTTATCCTTTCAGGCGCTTCCAGTGGTATCGGTAAGGACCTTACAATAAGACTCATCAAGGACCATGGCTGCAAGGTTATCGGTATTGCAAGAACCGAATCAAAGCTTGCTGCACTTAAAGAGGAGCTTGGCAACAAGGCAGATAATTTCTCTTACTATACCTTCGATGTTTCGGAAAAAGAAAAGTGGTTTGAGCTTGCAGAAACACTCAAAAAGGAAAACATTCAGCCGGATATCCTCATCAATAATGCCGGTATTCTTCCTAAGTTTGACCGTTTTGCCAACTATACACTTGAAGAAGTGGACAAGGCAATGGAAATCAACTTCTTTTCCAGCGTTTATTCAATGAAGGCTCTCATGCCTGTTATC…
GCA_017473335.1	d__Bacteria;p__Bacillota_I;c__Bacilli_A;o__Erysipelotrichales;f__Erysipelotrichaceae;g__RGIG1896;s__RGIG1896 sp017473335	ATGAAAAAAACAGTAGCTTTAACTGGTGCATCTGGAATTATGGGATTTCAGACCTTTCTAGAATTGTATAAGAAAAAGGATGAAGTTGATATTGCGCTTTTGATGAGAGACAGCGAGAAGAATCGAAAGAAGTTTGCATCTTATTTGAATGATTCTTCTGTACGTATTATTTGGGGTAATTTGTTAAATTATGAAGATGTATTGAATTTAGTGAATGGTGCAGATTATGTGCTTCATATTGGAGGTATGGTTTCACCTAAGGCAGATTATTATCCAATGACAACATTAAAGACGAACATTGGTGCAGCACAGAATATCGTAAAGGCTGTAAAAGCTCAGAAAGATCCAGATGCAGTGAAAGTTGTTTATATTGGTACAGTGGCAGAAACTGGGGACCGT…	NA
GCA_017473435.1	d__Bacteria;p__Bacillota_A;c__Clostridia;o__Oscillospirales;f__Acutalibacteraceae;g__UBA6857;s__UBA6857 sp017473435	ATGAAAAAGACAGTATTTCTTACAGGCGGCTCAGGCAATATGGGCTTTGCCGGCTTCAAGGAGCTTTATAAAAGGAAGGATATGTACGACATTGTTCTTCTCAATCTCGATTCAAAGGATGCAAGGATAAAGTTTACGCCTTATATGTCCGACCCTGCCGTAAAATGTGTGTGGGGAGACCTTACAAATTATGAGGATGTGCTTTCCTGCGTCAACGGAGCAGATTATGTGCTTCACGTAGGCGGACTTGTTTCACCTACGGCGGACTATTATCCCGAAAAAACGCTTTTTACAAATATAACGGCAATGGAAAATATTGTAAAAGCCGTAAAGGCTCAGCCCGACCCCGATAAGGTTAAGGTGGTTTATATAGGTACCGTTGCACAGACGGGCGACAGA…	ATGAACAAATGCTGGTACGACTACAAAACCGTAATAATTACAGGTGCTTCAAGCGGTATGGGTAAAGGTCTTGCCGAAAGACTTATACGTGATCACGGCTGTGATGTAATAGGAATTGCCCGCACGGAGTCAAAGCTTCAGGCCTTTAAGGAGGAGCTCGGCAGCCTCGGTCACAAATTCACATACTATCCCTTTGATGTTTCTGTCAAGGAAAACTGGGACAAGCTCGCTGCTAAGCTTAAGGAGGAAGGTATTCAGCCCGATATTCTCATAAATAACGCCGGCATACTTCCCAAATTCAATCGCTTTTCAAAAATTACTCTTGATGATGTAAACCACACAATGCAGATTAATTTCTACTCATCACTTTATGCCATCAAAGCACTTCTTCCGACACTT…
GCA_017474045.1	d__Bacteria;p__Bacillota_A;c__Clostridia;o__Oscillospirales;f__Acutalibacteraceae;g__UBA6857;s__UBA6857 sp017474045	ATGAAGAAAAAAACTGTTTTTTTAACCGGCTCTTCAGGAACGATGGGGTTTGCCGCTTTTAAAGAGCTTTATGCAAGAAAAGACATGTATAACATTGTTCTTCTTAACAGAGGAAGCGAAAAAAACAAAAATCTTTTCAAAAAGTATGAATACGACAGATCGGTAAAGCTCGTCTGGGGCGATCTTCTTAATTATGAAGATATTCTTGAATGTGTTAACGGCGCCGACTATGTTTTGCATGTGGGCGGACTTGTTTCTCCGGCAGCTGACTATTTTCCGAAGAAAACCCTCAAAACAAATGTTAACGCAATGAAAAATATTATTAAAGCTGTTAAGGCTCAAAGCGATCCCGACAGCGTTAAGGTGGTTTATATCGGAACTGTTGCTCAGACCGGCGAT…	ATGATTAAGTGTTGGTTTGATTATAAAACCGTTATTGTAACGGGCGCTTCCAGCGGAATAGGAAAAGGAATTGTTAAAAAGCTTATTCAAGAGCATTGCTGTAATGTTATCGGAATTGCCAGAAATGAAACTAAAATTAAAGCTCTCATTGAAGAGCTTGGAAGCAACAAAGCCAAGTTTTCTTATTATCTTTTTGATGTTTCAAAAAGAGAAAACTGGGAGAACTTCGCTGCCGAAATTGAAAAAAACAACATTCAGCCCGATGTTCTCATAAACAACGCCGGAATTCTTCCGAAGTTTGATAAATTTGCCCACTATTCAATGGAAGACATTGAAAGCGCAATGAACATCAACTTCTATTCCTGCGTCTATTCAATGCGTTGCATGATTCCCATTCTT…
GCA_017476375.1	d__Bacteria;p__Bacillota_A;c__Clostridia;o__Oscillospirales;f__Acutalibacteraceae;g__Eubacterium_R;s__Eubacterium_R sp017476375	ATGGCAAAAAAGACTGTTTTCCTAACCGGCGGAACCGGCAATATGGGCTGGGCTTCCGTTCAGGAAATGCTAAAGCATCCTAATGAAATCAACCTTAAGATGCTTGCAAGAAAGAGTCCCAAAAACGAGGAACTTTTAAAAGACCTTATGGCAAAGCCGAATGTTCAGATAGTTTGGGGCGACCTTACTGATTATGATTCAATCCTTGAAGGCGTTACGGGCGCTGATTATGTTCTTCATGTCGGCGGAATGGTTTCCCCTGCCGCTGACTGGAAGCCTTACAGAACTCAGAAAACAAATATCGGCGCTGCCGAAAACATCTGCAAGGCTGTTCTTGCTCAGCCAAACGCCGACGATATTAAGGTTTGCTACATAGGAACCGTTGCCGAAACAGGCGGA…	ATGGGAAATTGCTGGCTTGACGGCAAAACCGCAATCGTCACAGGCGCGTCGGGCGGAATGGGCGCCGGAATTGCCTCAACGCTTATTAAAAAACACGGCTGCACCGTTATAGGAATTGCAAGAAATGAAAAGAAAATGACAGAGTTTGTTAACGGACTCGGCGAAGAGTATCGGGATAAATTTTCTTTCAGACTTTTTGATGTTTCCCTTAAGGAAAACTGGGAAAACTTTGCACAGGATTTAAAAGAGCAGAATATTAAGGTTGATATACTGATAAATAATGCGGGAATACTTCCCCGTTTTGCAAGCTTTGATAAATATTCATATGATGAAATCAACGCAGCAATGAATATTAATTTTTACTCCGCAGTTTATTCTGTTAAGTCCCTTCTTCCGCTT…
GCA_017476565.1	d__Bacteria;p__Bacillota_A;c__Clostridia;o__Oscillospirales;f__Acutalibacteraceae;g__RUG420;s__RUG420 sp017476565	ATGGCAATCAGCAGAAAAAAGGTATTCATTACCGGCGCATCCGGAAACATGGGATGGGCGACGTTCCAGGAGATCTACGATAAGAGACCGGACCTGACCATCGTCGTTCTGCTCAGAGATTCCGAAAAGAACCGCGAGAAGTTCGCCACTTATCTGGGCGACCCCCGTGTCCAAATCGTCTGGGGCGACTTCAACAACTATGACAGCATCCTGGAAGGCGTCACCGGCTGCAGCTATGTCCTGCACATCGGCGGCATGGTTTCTCCCGCTGCGGACTACTGGCCGAAGAGAACCCTCAAAACCAACGTCCTGGCGGCAGAAAACATCGTCAAGGCAGTCAAAGCCCAGAAGGACCCCGATGACATCACGGTCGTCTACATCGGTACCGTTGCCGAGACC…	NA
GCA_017480115.1	d__Bacteria;p__Bacillota_A;c__Clostridia;o__Oscillospirales;f__Acutalibacteraceae;g__RGIG2774;s__RGIG2774 sp017480115	ATGGCAAAAACCGTTTTCCTGACCGGCGCTTCCGGCAACATGGGCTGGGCAGGCTTTCAAGAAATTTACAACGATCCGGCAAATTATGATTTGGTCGTTCTGCTGCGTCCGGGTGAAAAGAACAGACTGAAATTCAAGGATTATCTCAACGATCCCCGTGTACGTATCGTATGGGGCGACTTGTGCAACTACGACGATGTATTGGCAGGCGTACAGGGTTCAGACATTGTCTTGCATGTCGGCGGCATGGTATCCCCTGCGGCGGACTATTTCCCCAAAAAGACCATCGAGACCAACACCGCTGCGGCGATGAATATTGTTACCGCCGTACAGGCGCAGCCGAATAAGGACGATATTCGCGTTGTCTACATCGGCACCGTTGCCGAAACCGGCGACAGA…	NA
GCA_017481575.1	d__Bacteria;p__Bacillota_A;c__Clostridia;o__Oscillospirales;f__Acutalibacteraceae;g__CAG-488;s__CAG-488 sp017481575	ATGGCAAAGAAAACCGTAGCTCTTACAGGTTCTTCGGGAACAATGGGTTTCCAGGGATTTTTAGAGCTCTATAAGAAAAAGGACCAGTACAACATCGTGTTGCTCAACCGTGACAGCGAGAAAAACCGCAAGAAGTTTGAGCCGTACATGAACGACCCGTCAATTAAGTTTGTTTGGGGTGACCTTACAAAGTATGAGGACGTTCTTGAAATGGTTAACGGTGCTGACTACGTTCTTCACGTTGGCGGTATGGTTTCCCCCGCTGCTGACTACTATCCTGTTAAGACACAGAAAACAAACGTTGCTGCTGCACAGAACATCGTTAACGCTGTTAAGGCTCAGCCCGACCCGGACGCAGTTAAGGTTGTTTACATAGGCACAGTTGCAGAGACAGGTGAC…	NA
GCA_017482945.1	d__Bacteria;p__Bacillota_A;c__Clostridia;o__Lachnospirales;f__Lachnospiraceae;g__Alitiscatomonas;s__Alitiscatomonas sp017482945	ATGCAGAAAAAGACGGTCGCACTTACTGGTGCTTCTGGCACGATGGGATTTCAGGGATTTTTAGAACTTTATAAGAGAAAACAGGAATTTAATATCGTACTTCTGGTCCGGGACAGTAATAAGAACCGGAAGAAATTTGCGCAATATATCAATGATCCGGCAATTCGCTTTGTATGGGGCGATCTGGAAAAGTACGAGGATGTTCTTGAGATGGTGAGTGGTGCTGACTATGTTCTTCATGTCGGAGGCATGGTCTCACCTGCGGCAGATTATTATCCGATGAAGACACAAAAGACGAATATTGAAGCGGCCAGGAACATTGTCAGGGCAGTAAAAGCACAGCCGGATCCCGATTCTGTGAAAGTTGTATACATTGGAACTGTTGCTGAGACAGGAGAC…	NA
GCA_017501865.1	d__Bacteria;p__Bacillota_A;c__Clostridia;o__Oscillospirales;f__Acutalibacteraceae;g__DTU089;s__DTU089 sp017501865	ATGGCAAAAAAAACCGTATTCTTAACAGGCTCATCTGGTACAATGGGCTGGGCAGGCTTTAAAGAACTTTATGCTAAGAAGGACCAGTATAACATAGTTCTTCTTAACAGAGGAAGTCAGAAGAACAAAGACAAGTTTAAGGATTATGAGAATGATCCTTCAGTAAAGCTTGTCTGGGGTGATCTTACAAACTATGAAGACGTTCTCGAATGTGTTAACGGTGCAGATTATGTTCTTCATGTAGGTGGTATGGTTTCTCCTGCTGCAGACTATTATCCTGTAAAAACACAGAAAACAAATGTAACCGCAGCACAGAATATTGTAAATGCAGTAAAAGCACAACCGAATGCAGATGATATTAAAGTTGTTTACATAGGTACAGTTGCTGAAACAGGTGAC…	NA
GCA_017502085.1	d__Bacteria;p__Bacillota_A;c__Clostridia;o__Oscillospirales;f__Acutalibacteraceae;g__CAG-177;s__CAG-177 sp017502085	ATGGCACAGAAAAAGACCGTATTCCTTACCGGTGCTTCCGGCACAATGGGTTGGGAAGGCTTCCAGCAGTTCTATGCAAAGAAGGACCAGTTCACAATTGTTGTTCTCCTTCGTGACAGTGAAAAGAACAGAAAGCTCTTCGCTCCTTATATGAACGATCCCGCAGTCAGGATCGTTTGGGGCGACCTCAAGAACTACGACAGCGTTCTTGAATGCGTTACAGGCGCTGACTACGTTCTTCACGTCGGCGGTATGGTTTCACCCTCAGCCGACTATCTTCCCATCGCTACAATCAAAACAAACGTCGGTGCTGCTCAGAACATTGTTAAAGCAGTCAAGGCTCAGCCCGATCCCGATGCAATCAAGGTTGTTTATATCGGTACTGTTGCTGAAACAGGC…	NA
GCA_017512465.1	d__Bacteria;p__Bacillota_A;c__Clostridia;o__Oscillospirales;f__Acutalibacteraceae;g__RUG714;s__RUG714 sp017512465	ATGAGCAGAAAAACCGTTTTACTCACCGGTGCTTCCGGCACAATGGGTTTACAGGGATTTAAAGAACTCTATAACAGAAAAAAGTTTAACATCGTAGTACTTTTAAGGGAAAGTCCGAAAAACAGGCTGCTTTTTCAAAAGTATATTGATGACTCGCATGTCAGAATTGTTTGGGGTGATTTAACCGATTACAATTCTGTTTTGGAGGCTGTTACCGGGTGCGATTATATTTTGCATGTCGGCGGCATGGTTTCTCCCGCGGCTGACTACTTCCCCAAAAAGACCATTCATACCAATGTGACCGCTGCGGAGTACATTGTTAAAGCCGTTAAGGCGCAGCCGGACCCGGATGCCGTGAAGGTGGTATATATCGGTACGGTTGCCGAAACGGGCGACAGA…	NA
GCA_017513525.1	d__Bacteria;p__Bacillota_A;c__Clostridia;o__Oscillospirales;f__Acutalibacteraceae;g__RUG806;s__RUG806 sp017513525	ATGAAAACCGTATTTCTTACCGGCGGTACCGGTAACATGGGTTGGGCTGCTTTTCAGGAGCTTTATAAGCTCGGCGATGTAAAGATCAATTTTCTTGCCCGTCCCAGCGACAAAAACAAAGAGATGCTTATGCCTTACATGGGCAAAAAGAATGTTGAAATTATCTGGGGTGACTTCCTTGAATACGATTCAATTCTCAAGGGAATTACAGGTGCAGATTATGTTCTTCATATCGGCGGTATGGTTTCACCTGCTGCTGACTACAAGCCCTATTCAACAAGAAAAGTAAATGTCGGTGCTGCAGAGAATATCTGTAAGGCAGTTCTTGCTCAGCCCAATGCAGACGATATCAAGGTTTGCTACATAGGTTCAGTTGCTGAAACAGGTGACAGAAACACT…	NA
GCA_017514345.1	d__Bacteria;p__Bacillota_A;c__Clostridia;o__Oscillospirales;f__Acutalibacteraceae;g__Eubacterium_R;s__Eubacterium_R sp017514345	ATGGCAAAAAAAACCGTATTTCTTACGGGCGGTACAGGCAATATGGGCTGGGCTGCCGTACAGGAAATCATTAAGCATCCTAACGAGATTAACCTCAAGCTTCTTGCAAGAAAGAGCGCAAAGAATGAAGAATTGCTCAAGGACCTTATGGCAAAGCCGAACGTACAGATTGTATGGGGCGACTTTCTTGACTATGATTCAATTCTTGAAGGCGTAACAGGCTCTGATTATGTGCTTCACGTAGGCGGTATGGTATCACCCGCTGCTGACTGGAAGCCATATCTTACACAAAAAATTAACATCGGCGCAGCAGAAAACATCTGCAAGGCTGTTCTTTCACAGCCCGACCCTGACGCAGTTAAGGTATGTTACATAGGCACAGTTGCTGAAACAGGCGGC…	ATGAATAATTGTTGGCTTACTGGAAAAACTGCCGTTGTTACAGGCGCGTCAGGCGGTATGGGTGCTGGTATTGCCGCTACACTTATCAAGAAGCACGGCTGTACTGTTATCGGCGTTGCAAGAAGCGAAACCAAGATGCTCAAGTTCATCGAAGAGCTCGGCGACGAATACAAGGACAAGTTCTCCTACAAGCTCTTTGACGTTTCGAGCCGCGAGAATTGGGAAAGCTTTGCAGGCGAGCTTGAGGAGAGCGGCGTGCAGGTTGATATCCTTATCAACAACGCAGGTATCCTTCCTAAGTTCAAGCGTTTTGACAGATATTCATACGAAGAAATTGAGCAGGCAATGAATATCAATTTCTACTCCTGCATATATTCAACAAAAACTATGCTGCCGATG…
GCA_017516315.1	d__Bacteria;p__Bacillota_A;c__Clostridia;o__Oscillospirales;f__Acutalibacteraceae;g__UBA6857;s__UBA6857 sp017516315	ATGAAGAAAACAGTATTTCTTACAGGTGCCACAGGAACTATGGGCTTTGCAGGGTTTAAAGAGCTTTATGAAAGAAAGCATATGTATGATATAGTTCTGCTGGTATATGAGGGAGAAAAGAAAGAGAACCTTGAGAAACTCGAGCCTTATATTGATGACCCATCCGTAAGGATTGTTTACGGAGATCTGGTGAATTACGATGATGTTCTTAAGTGTGTGGAAGGCTGTGACATAGTTCTTCATGTGGGCGGAATGGTTTCACCTGCCGCCGATTACTTCCCGAAAAAGACACTGAAAGTTAATGTCACGGCTATGGAAAACATAGTGAAAGCCGTTAAGGCACAAAAAAACGCGGACAGCATAAAGGTGGTTTACATAGGCACCGTGGCGCAGACAGGG…	ATGAATAACTGTTGGTATGACAATAAAACCGTTATCCTTACGGGTGCTTCAAGCGGCATCGGCAAAGACCTTACCGAAAGACTCATAAAGGAACACGGATGCAGAGTTATCGGTATAGCACGAAACGAGGAAAGGCTTTTGAAGCTGAAAAGCTCCCTCGGCGATAAAGGTGACCGCTTCACCTACTATACCTTCGATGTTTCAGTAAAGGAAAACTGGGAAGGCTTCGCAGAAACCGTAAGAAACGAAAATATCAGACCCGATATTCTCATTAACAATGCAGGCATACTTCCGAAGTTTGACCGTTTTCTCAATTACACCGTAGAAGAGCTTGACAAAGCGATGCACATAAACTTTTACTCCTGCCTTTACTCTATGAATGCGCTTATGCCGGTCATT…
GCA_017516485.1	d__Bacteria;p__Bacillota_A;c__Clostridia;o__Oscillospirales;f__Acutalibacteraceae;g__UBA8612;s__UBA8612 sp017516485	ATGAGTAAAAAAACTGTATTCCTGACCGGTGCTTCAGGTAACATGGGTTGGGAAGGTTTCAAACAGTTGTACGCAAAGAAGGATAAGTTCAACATTGTTGTTCTTCTTCGTGACAGCGAGAAAAACAGAGAGAAGTTTAAGGCATACATGAACGATCCTGCTGTCAAGATCGTTTGGGGTGACCTTAGAAAGTATGAGAGCGTTCTTGAGTGCGTTAACGGTGCTGATTACGTTCTTCACGTTGGCGGTATGGTTTCTCCCTCTGCTGACTATCTTCCCATTGCTACAATCAAAACAAATGTTGGCGCTGCACAGAATATCGTCAAGGCTGTTAAGGCACAGCCCGATCCCGATGCAGTCAAGGTTGTTTACATAGGTACTGTTGCTGAAACAGGTGAG…	ATGGCAAAGTGGATTGATAACAAAACAGTAATTATTACAGGCGCATCAAGCGGTATCGGTAAAATGCTTGCTGAAAGACTTATGAAAGAGCATAACTGCAAGGTTATCGGTGTTGCAAGAAGCGAAAAGAAAATGGTTGCTTTTGTTGAGGAACTCGGCGATTATGCAAAGCTGTTTTCTTACAAACTTTTCGACGTTTCAAGCTATGATAACTGGCAGAGCTTCCACGATTGGCTTGTTGAAAACGATATAAAGCCCGATGTGCTTATCAATAATGCAGGTGTTCTTCCCCGTTTTGACAGACTTGTCAACTATACTAAAGAAGAGATTGATGAGTCAATCAATATCGACTTCTATTCAGCAGCATACTCTTCAAAGATTATGCTTCCGCTTCTTATG…
GCA_017516745.1	d__Bacteria;p__Bacillota_A;c__Clostridia;o__Oscillospirales;f__Acutalibacteraceae;g__UBA8612;s__UBA8612 sp017516745	ATGGCACAGAAAACCGTATTCCTTACCGGTGCTTCCGGTAATATGGGCTGGGAAGGTTTCCAGCAGCTTTACGCTAAGAAAGAGTTCAACATTGTTGTTCTCCTTCGTGACAGCGAAAAGAACAGAAAGAAGTTTGCAAACTACCTCAACGACCCCAGAGTAAGAATAGTTTGGGGCGACCTGAGAAATTATGAGGACGTTCTCAAGTGTGTCACAGGCTCACAGTACGTTCTCCACGTCGGCGGTATGGTTTCTCCCTCCGCAGACTATCTGCCGCTTGCAACTATCAAGACAAATGTCGGCGCAGCAAAGAACATTGTTGCTGCTGTTAAGGCTCAGCCGGACCCCGATGCAATCAAGGTTGTTTACATAGGTACAGTTGCTGAAACAGGTGAGCGT…	ATGTCAAAGTGGATTGATAACAAAACCGTAATCCTTACAGGTGCATCAAGCGGTATCGGCAAAATGCTTGCTGAAAGGCTCATAAAAGAGCATAACTGTACCGTAATCGGTGTAGCCAGAAGCGAAAAGAAAATGATTAAATTCGTTGAAGAGCTTGGCGATTATTCAAAGCTGTTTTCTTATAGGCTTTTTGACGTTTCAAGCTATGATAATTGGCAGAGCTTCCACGATTGGCTTGTTGAAAATAATATCAGCCCCGATGTGCTTATCAATAATGCCGGTGTTCTTCCCCGTTTTGACAGACTTATGAACTACACCAAAGAGGAAATCGACGAGTCAATCAATATCGACTTCTATTCGGCAGCATATTCTTCAAAAATTATGCTTCCTCTTCTTCTT…
GCA_017517135.1	d__Bacteria;p__Bacillota_A;c__Clostridia;o__Oscillospirales;f__Acutalibacteraceae;g__RUG806;s__RUG806 sp017517135	ATGAAAACTGTATTTCTTACCGGCGGTAGCGGTAATATGGGTTGGGCTGCTTTCAAGGAGCTTGTTAAGCGTCCCGATGTAAAAATCAATTTTCTTTCAAGACCGAGTGATAAGAATAAGCATCTTCTTTTACCCTATATGGGAAAGAAGAATGTTGAAATAATCTGGGGTGATTTCCTTGATTATGAAACAATTCTCAAGGGTGTAACCGGTGCTGACTATGTTCTTCATATCGGCGGTATGGTTTCTCCTGCAGCGGACTACAAGCCCTATTCAACAAGAAAAGTAAATGTCGGTGCTGCTGAAAATATCTGTAAGGCTGTTCTCGCACAGCCCAACGCAGACGATATAAAGGTTTGCTACATAGGCTCTGTTGCTGAAACAGGTGACAGAAATATG…	NA
GCA_017517865.1	d__Bacteria;p__Bacillota_A;c__Clostridia;o__Oscillospirales;f__Acutalibacteraceae;g__UBA6857;s__UBA6857 sp017517865	NA	ATGACAAAATGCTGGTTTGACTGTAAAACAGTAATAGTAACAGGTGCCTCAAGCGGTATAGGCAGACTTCTTTCGGAAAAGCTTATCAAAGATCACGGCTGTAACGTTATCGGTATTGCCAGAACCGAAAGCAAGCTTGCCGCCCTTAAAGAGGAGCTCGGCCGCTATTCACATAAGTTCTGCTATTACGCCTTTGACGTTTCAGATAAAAATAAGTGGGCAGAGCTTGCAGACACGTTTGAAAAAGAAAACCGACAGATTGATATTCTCATAAACAATGCGGGAATTCTGCCCAAGTTTGACCGCTTTGAAAATTACAGCCTTGAAGAAATTGACAGCGCTATGGAAATCAACTTCTTTTCATCGGTTTATTCTATGAAGGCTCTTATGCCCAACGTT…
GCA_017519685.1	d__Bacteria;p__Bacillota_A;c__Clostridia;o__Oscillospirales;f__Acutalibacteraceae;g__CAG-177;s__CAG-177 sp017519685	ATGGCACAGAAAAAAACAGTATTTCTTACCGGTGCTTCCGGTAACATGGGTCATCACAGTTTTCTTGAGTTTATCAAGCATAAGGATCAGTATAATATTACCGTTCTTCTTCGTGACAGCGAAAAGAACAGGAAATTATTCGATCAGTACCTTAACGATCCTTCAGTAAGAATCGTTTGGGGCGATCTCAAGAAATATGAAGATGTTGCCAAATGCGTTGAGGGTGCTGATTATGTTCTTCACGTCGGCGGAATGGTTTCTCCTTCAGCAGACTATTATCCCACAAGAACACTTAACACCAACACCACTGCCGCCAGAAATATTGTTGAAGCGGTCAAGGCTCAGCCGAATCCGGATGCTGTTAAAGTCGTTTATATCGGAACAGTTGCCGAAACCGGT…	NA
GCA_017521365.1	d__Bacteria;p__Bacillota_A;c__Clostridia;o__Oscillospirales;f__Acutalibacteraceae;g__UBA8612;s__UBA8612 sp017521365	ATGGCACAGAAAACCGTATTCCTTACCGGCGCCTCCGGTAATATGGGCTGGGAAGGCTTCCAGCAGCTTTATGCAAAAAAAGAGTTCAACATTGTTGTTCTCCTTCGTGACAGCGAAAAGAACAGAAAGAAGTTTGCAAATTACCTCAACGACCCCAGAGTCAGAATCGTATGGGGCGACCTGAGAAATTATGAGGACGTTCTCAAGTGCGTTACAGGCTCACAGTACGTTCTCCACGTCGGCGGTATGGTTTCTCCCTCCGCAGACTATCTTCCCATTGCAACTATCAAGACAAACGTCGGTGCAGCAAAGAACATTGTTGCCGCTGTTAAGGCACAGCCCGACCCCGACGCAATCAAGGTTGTTTACATAGGCACCGTTGCCGAAACAGGTGAGCGT…	NA
GCA_017521425.1	d__Bacteria;p__Bacillota_A;c__Clostridia;o__Oscillospirales;f__Acutalibacteraceae;g__DTU089;s__DTU089 sp017521425	ATGGCTAAAAAAACCGTATTCTTAACAGGCTCATCAGGTACAATGGGCTGGGCAGGCTTTAAAGAGCTTTATGCAAAAAAAGACAAGTACGATATCGTTGTTCTTAACAGAGGTAGTCAGAAAAATAAGGATAAATTTAAACCTTACGAAAATGACCCATCTGTTAAGCTTGTTTGGGGTGACCTTACAAATTACGAAGATGTTTTAAAATGTGTTACAGGTTCAGACTATGTTCTTCATGTTGGTGGTATGGTGTCACCGGCGGCAGACTATTACCCTGTAAAAACACAAAAAACAAATGTTACTGCAGCACAGAATATTGTAAATGCTGTTAAAGCACAACCGAATGCAGATGATATTAAGGTTGTTTACATAGGTACTGTTGCAGAAACAGGTGAC…	ATGGCAAAATGGATAGATAATAAAACTGTAATTATCACAGGTGCTTCAAGCGGTATTGGCAAAATGCTTGCTGAGCGACTTATGAAAGAGCATAGCTGTACTGTAATCGGTGTTGCAAGAAGCGAAAAGAAAATGCTTACTTTTGTAGAGGAACTCGGCGACTACGCTAAATTATTCTCTTATAAGCTTTTTGATGTTTCAAGCTATGATAATTGGCAGGAATTTCACGACTGGCTCATTGAAAATAATATCAAGCCTGATGTTCTTATCAACAACGCCGGCGTTCTTCCTCGTTTTGACAGACTTATGAACTACACAAAAGAAGAAATTGACGAATCAATCAATATTGACTTTTATTCTGCGGCATATTCATCTAAAATTATGCTTCCTCTCCTTATG…
GCA_017522225.1	d__Bacteria;p__Bacillota_A;c__Clostridia;o__Oscillospirales;f__Acutalibacteraceae;g__CAG-488;s__CAG-488 sp017522225	NA	ATGGCTAAGAATTGGATTGACAACAAAACCGTAATCATCACCGGCGCTTCCGCAGGTATCGGTAAGGGAATTACAGAGTCTCTTATCAAAAAGCATAACTGTAAGGTTATCGGTATCGCAAGAAGCCAGGAAAAGACAGAAAAGTTCGTTGCAGAGCTTGGCAAGTACGCTGCTAATTTCTCATACAAGCTTTTTGACGTTTCAAGCAAGGAAAACTGGATCGAGTTTGCAGAGTATATCAAGGAGAACAACATTCAGCCCGATGTACTTATCAACAACGCAGGTATCCTTCCCAAGTTCAACAAGACACAGAATTATTCAATTGAAGAAATCGAGCGTGTAATGAACATCAATTTCTATTCGGCTGTTTATTCAATCGATGCATTGCTGCCGATTCTC…
GCA_017531385.1	d__Bacteria;p__Bacillota_A;c__Clostridia;o__Oscillospirales;f__Acutalibacteraceae;g__UBA1081;s__UBA1081 sp017531385	ATGTCAAAAATTAAAACCGTATTTATGACGGGTGGTACCGGCACAATGGGTTGGGCTGCTTTCCAGGAGCTTCTCAAAAAACCCAATGAAGTTCACATCAAGCTTCTTGCAAGAAAAGGCAAGAAAAACTTTGAGCTTCTCAAGGATTATCTTTCATACCCCAACGTAACAGTTGTCTGGGGCGACCTTCTTGATTACGATTCAATACTTGAAGGTGTAACAGGTTCAGACTATGTTCTTCACATCGGCGGTATGGTATCACCTGCTGCTGACTACAAGCCTTATACAACACTCAAAACAAACACAACTGCTGCTGAATACATCTGCAAGGCAGTTCTTGCTCAGCCCAATGCTGACGATATCAAGGTCTGCTACATCGGTACTGTTGCTGAAACAGGT…	NA
GCA_017538005.1	d__Bacteria;p__Bacillota_A;c__Clostridia;o__Oscillospirales;f__Acutalibacteraceae;g__UBA1227;s__UBA1227 sp017538005	ATGGCAAACAAAAAGGTATTCATTACCGGTGCTTCCGGTAACATGGGTTGGCATTCATTCAAACAGATTTATGACAACCGTCCTGACCTCGACATCGTTGTCCTTCTCCGTGATTCTACGAAGAACAGAGAGAAGTTTGCGCAGTTCCTCGGCGATCCCCGTGTAAAGATCGTCTGGGGCGACTTCAACAACTATGACAGCATTCTCGAGTGTGTAACAGGCGCTTCATACGTACTCCACATCGGCGGTCTCGTATCCCCTGCGGCTGACTACTATCCGAAGAAGACACTCAAGACAAATGTACTTGCTGCTGAGAACATCGTAAAGGCTATCAAAGAGCAGCCCGATCCCGATGCAATCCGTGTCGTCTACATCGGTACAGTTGCCGAGACAGGTAAC…	NA
GCA_017543415.1	d__Bacteria;p__Bacillota_A;c__Clostridia;o__Oscillospirales;f__Acutalibacteraceae;g__Eubacterium_R;s__Eubacterium_R sp017543415	NA	ATGAGCAATTGTTGGCTTAACGGTAAAACAGCTGTAGTAACCGGCGCGTCCGGCGGTATGGGCGCAGGCATTGCCGCAACCCTTATCAAAAAGCACGGCTGTACCGTAATCGGCGTTGCAAGAAGTGAGCCGAAAATGCTTAAGTTTATTGAAGAGCTCGGAGATGAATATAAGGATAAGTTTTCTTATAAGCTTTTTGACGTTTCCGTTAAGGAAAACTGGGAAAGCTTTGCAGAAGAGCTTAAGGCAGAAGGCGTAAAGCCCGATATCCTTATCAATAATGCGGGCATTCTTCCCAAATTCAAGCGCTTTGACAGATATTCTTATGAAGAAATAAACCAGGCAATGAATATCAATTTCTATTCCTGTATTTATTCAACCAAAACCCTTCTTCCCGTT…
GCA_017543725.1	d__Bacteria;p__Bacillota_A;c__Clostridia;o__Oscillospirales;f__Acutalibacteraceae;g__Eubacterium_R;s__Eubacterium_R sp017543725	NA	ATGAGCAACAATTGCTGGCTAGGCGTCAAAACCGTTATTGTAACCGGCGCTTCCGGAGGAATGGGAGCAGGAATAGCAAAAACGCTTATAATTCAGCACGGATGCAGAGTTATCGGCATTGCGAGAAACGAAACAAAAATCAAAAAATTCATTGATGACGAACTCGGCGATAAATACAGGGATAATTTCACATATCGCCTTTTTGATGTTTCGAAAAAAGAAAACTGGGAAAGTTTTGCAGATGAACTCAGAAGCGAAAATGCAAAGATTGATATTCTTATAAACAATGCGGGAATCCTTCCCAAATTCAAGAGTTTTGATAAATATTCCGAAGAAGAACTTGAAAACGCAATGAATATTAATTTTTATTCCTGTTTATATTCAATTAAGGCGCTTCTT…
GCA_017544665.1	d__Bacteria;p__Bacillota_A;c__Clostridia;o__Oscillospirales;f__Acutalibacteraceae;g__UBA6857;s__UBA6857 sp017544665	ATGAAGACAACCGTATTTTTGACAGGCTCCTCCGGTAACATGGGTTTTGCGGCGTTCAAGGAACTGTATGCCCGCCGCCACATGTATCATATCGTGGTGCTCAACCGCGACAGCAAGAAGAACCGCGACAAGTTCGCGCCCTTCAACGGCGACCCCGACGTCACGCTGTACTGGGGCGACCTGACGGTCTATGAGGACGTGCTCGCCTGCGTCACCGGCGCAGACTACGTGATCCACGTCGGTGGCATGGTATCGCCCGCCGCGGACTATTTCCCGAAGCGCACGATCTTCACGAACACGACCGCGATGCAGAACATCGTGGACGCTGTGAAGGCGCAGCCGAATCCGGACGGCATCAAGGTTGTCTATATCGGTACCGTCGCCGAGACCGGCGACCGC…	ATGACAGAATGTTGGTTCGACTATAAAACAGTGATCGTGTCCGGCGCTTCCAGCGGCATCGGCAAGGGGCTTGTGAAAAAGCTGATCGAAGACCACGGCTGCCGCGTGATCGGCATCGCGCGCAACGAAGCGAAGATGCGAAAGCTCGTGGAGGAACTCGGCGACAGACGGCGCTTCTTCTCCTATTTCCTCTTCGACGTTTCCGAAAAGGAAAACTGGGTCACGTTCGCAAACGCGCTCAAGGAGCAGCAGGTGCAGCCGGATCTGCTCGTCAACAACGCCGGCATTCTCCCGAAGTTCGACAAGTTTCTCAGCTATTCGCTTGAAGAGATCGACCGCGCGATGCAGATCAACTTCTATTCCTGCGTCTATTCGATGAACGCCCTGATGCCGATGCTG…
GCA_017546665.1	d__Bacteria;p__Bacillota_A;c__Clostridia;o__Oscillospirales;f__Acutalibacteraceae;g__Fimenecus;s__Fimenecus sp017546665	NA	ATGAGTAATTGGATTGACAACAAAACAGTAATCATCACAGGTGCTTCTGCAGGTATCGGTAAGGGTGTTACAGAAACACTTATTAAAAAGCATAACTGTAAGGTAATTGGTATCGCAAGAAGTCAGGAAAAAACAGAAAAATTTGTTGAGGAATTAGGCGAATATGCAAAAAATTTCTCTTACAGACTTTTTGACGTTTCAGTTAAGGAAAACTGGTTTGAATTTGCAGAATACCTTAAAGAAAACGACATTCACCCTGATGTACTTATCAACAATGCCGGCATTTTGCCAAAGTTTAATAAGACACAGAATTACTCAATCGAAGAAATCGAAAGAGTTATGAATATTAACTTCTATTCAGCAGTTTATTCAATCAAAGCATTGTTACCAATGCTCCTT…
GCA_017547425.1	d__Bacteria;p__Bacillota_A;c__Clostridia;o__Oscillospirales;f__Oscillospiraceae;g__Evtepia;s__Evtepia sp017547425	ATGTACAAAGAGCAGGTGAGATGTTTGAGTAAAAAGACTGTTGCGTTAACTGGTGCGTCTGGTACCATGGGGTATCAAACATTTCAGGAGATTTATCGCAGAAACCAGTTTAATTTGGTTTTGCTCTTGCGGAGCAGCGATAAACAGAGTAAAAAACTCCAACCATACGCGAAGGATCCTTCGGTGCGAATTGTTTGGGGTGATCTGACCTGCTATGAGGATGTGCTGGAATTCGTCACTGGTGCGGATTATGTCCTCCATGTGGGCGGTATGGTATCTCCTGCGGCAGACTATTATCCCGTGCAGACCCTGAAAACAAATGTGACTGCGGCCAAGAATATTGTGCGCGCAGTGAAGGCTCAGCCAAATCCGGACCAGATAAAGGTAGTCTATATTGGA…	NA
GCA_017548045.1	d__Bacteria;p__Bacillota_A;c__Clostridia;o__Oscillospirales;f__Acutalibacteraceae;g__CAG-177;s__CAG-177 sp017548045	ATGGCACAGAAAAAGACCGTATTCCTGACAGGTGCTTCGGGCACAATGGGTTGGGAAGGCTTCAAGCAGTTTTATGCTAAGAAGGATAAGTTCAACATCGTTGTTCTTCTTCGTGACAGCGAAAAGAACAGAAAGATGTTTGCTCCTTATATGAACGACCCTGCTGTTAAGGTCGTTTGGGGCGACCTCAAGAAATACGAAAGCGTTCTTGAGTGTGTAACAGGTGCGGATTACGTTCTTCACGTTGGCGGTATGGTTTCCCCCTCAGCTGACTATTATCCCATCGCTACAATCAAGACTAACGTTGGTGCTGCACAGAACATCGTTAAGGCCGTTAAGGCTCAGCCCGATCCCGATGCAGTTAAGGTTGTTTACATCGGTACTGTTGCCGAAACAGGC…	NA
GCA_017549285.1	d__Bacteria;p__Bacillota_A;c__Clostridia;o__Oscillospirales;f__Acutalibacteraceae;g__UBA1081;s__UBA1081 sp017549285	ATGGCAAAGAAAACCGTATTTATGACCGGCGGTACCGGTACAATGGGTTGGGCTGCTTTCCAGGAGCTTCTCAAAAAACCCAACGAAGTACATATCAAGCTTCTTGCAAGAAAAGGTAAGAAGAACTTTGAGCTTCTCAAAGATTATCTCTCATACCCCAACGTAACAGTTGTATGGGGTGACCTTCTTGATTACGATTCAATCCTCGAAGGTGTTACAGGTGCTGATTATGTTCTTCACATCGGCGGTATGGTTTCTCCCGCTGCTGACTACAAGCCCTACACTACTCTCAAAACAAACACAACTGCTGCCGAATACATCTGTAAGGCAGTTCTTGCTCAGCCCAATGCTGACGATATCAAGGTATGTTACATCGGTACTGTTGCTGAAACAGGTAAC…	NA
GCA_017550105.1	d__Bacteria;p__Bacillota_A;c__Clostridia;o__Oscillospirales;f__Acutalibacteraceae;g__DTU089;s__DTU089 sp017550105	NA	ATGGCAAAGTGGATTGATAACAAAACCGTAATCATCACAGGTGCTTCAAGCGGCATCGGTAAGATGCTTGCAGAAAGACTTATAAAAGAGCGTAACTGTAAGGTAATCGGCGTTGCAAGAAGCGAAAAGAAAATGATTAACTTCGTTGAGGAGCTTGGGGATTATTCAAAGAATTTTTCATACAGGCTTTTTGACGTTTCAAGCTATGACAACTGGCAGGCATTTCACGATTGGCTTGTTGAAAACGACATAAAGCCCGACGTTCTTATTAACAACGCAGGCGTTCTTCCTCGTTTTGACAGACTTATGAACTATACTAAAGAGGAAATTGACGAATCAATTAATATCGACTTCTACTCAGCGGCATATTCCTCAAAAATTATGCTTCCCCTTCTTATG…
GCA_017550625.1	d__Bacteria;p__Bacillota_A;c__Clostridia;o__Oscillospirales;f__Acutalibacteraceae;g__RUG806;s__RUG806 sp017550625	ATGAAAACTGTATTTCTTACCGGCGGCACCGGCAACATGGGTTGGGCGGCGTTCCAGGAGCTCTATAAGCACAAGGACGTCAAGGTTCATTTCCTTGCCCGCGCCTCCGAAGCGAACAAAGAAAAGCTGAAACCCTATCTCGGCGACAAGAACGTTGAGGTCATCTGGGGCGATTTTCTCGATTACGAATCGATCCTCAAGGGCGTCACCGGCGCTGATTACGTGCTGCACATCGGCGGCATGGTGTCTCCCGCGGCGGACTATAAGCCCTACACGACCAGAAAGGTCAACGTGGGCGCCGCCGAAAACATCGTGAAGGCCGTCCTCGCGCAGCCGAATGCCGACGACATCAAGGTCTGCTACATCGGCTCCGTTGCCGAAACCGGCGACAGAAACACG…	NA
GCA_017550895.1	d__Bacteria;p__Bacillota_A;c__Clostridia;o__Oscillospirales;f__Acutalibacteraceae;g__CAG-177;s__CAG-177 sp017550895	ATGGCACAGAAAAAAACGGTATTCCTGACCGGCGGCTCCGGCAACATGGGCTTCCACAGCTTTTTGGAATTCCAGAAGCATAAGGATACGTTCAATGTCGTTCTCTTGCTGCGCGACAGCGAGAAGAACCGCAAAAAGTTCAGCCCTTACATGAATGATCCGTCCGTCAAGATCGTGTGGGGCGATCTGAAGAATTATGACGATGTGCTCAAGTGCGTCAACGGCGCGGACTATGTGCTGCATGTGGGCGGCATGGTGTCTCCCGCTGCGGACTACTATCCGACCAAGACCATCCAGACCAACACCACCGCGGCGAAGAACATTGTCAACGCCGTCAAGGCGCAGCCGAATCCGGATGCGGTCAAGGTCGTCTACATCGGCACCGTGGCCGAGACCGGC…	NA
GCA_017555765.1	d__Bacteria;p__Bacillota_A;c__Clostridia;o__Oscillospirales;f__Acutalibacteraceae;g__UBA6857;s__UBA6857 sp017555765	NA	ATGACAAAATGTTGGTTTGATTATAAAACAATAATCGTAACCGGTGCTTCAAGCGGCATCGGCAAGCTTCTTGCTGAAAAGCTCATAAGAGACCACGGCTGTAACGTTATCGGCATCGCAAGAACCGAAAGCAAGCTCGTCTCCTTTAAGGAAAGTCTCGGACAGTTTTCACATAAGTTCAGTTACTTTGCCTTCGACGTTTCCGACAAGGATAAGTGGACTTCTCTTGCCGCTGAGCTTGAAGAAAAGGGCATCCGGGTTGATATTCTCGTAAACAATGCGGGTATTCTTCCCAAGTTTGACCGCTTCGAGAATTATACCCTCGAGGAAATCGACAAGGCTATGCAGATAAACTTCTACTCCGCCGTTTATTCAATGAACGCACTTATGCCTCACATT…
GCA_017560205.1	d__Bacteria;p__Bacillota_I;c__Bacilli_A;o__Erysipelotrichales;f__Erysipelotrichaceae;g__RGIG1896;s__RGIG1896 sp017560205	ATGAAAAAGAAAACCATCGCATTGACAGGTGCAACAGGAATCATGGGATATCAGACTTTTCTAGAACTGATGAAAAGAAAAGATGAAGTGAGTGTCACTGTATTGATTCGTGAAAGTAAAAAAGCGCATCAAATGTTTGATGCGTATCAAAATGATCCTGCTGTACGTATTGTATGGGGCAATCTTGTGAACTATGAAGATGTCTTGAATCTGGTGGATGGTGCAGAGTATGTTCTGCATATTGGAGGCATGGTTTCACCTAAGGCGGACTATTATCCGGTGACAACATTGAGAACCAACGTGAGTGCTGCAGAGAATATTGTCAAAGCAGTTAAGGCACAGGCGAATCCTGATGAAGTCAAAGTGGTGTATATTGGGACAGTTGCCCAGACAGGGGAC…	NA
GCA_017613735.1	d__Bacteria;p__Bacillota_A;c__Clostridia;o__Oscillospirales;f__Acutalibacteraceae;g__SIG554;s__SIG554 sp017613735	ATGGCAGATAAAAAAACAGTAATGCTCACAGGCGCGTCCGGTAATATGGGTTTCGCCGGTTTCAAAGAGCTTTACGCTAAAAAGGACAAATTCAACATTGTCATTCTTCTTCGCGACAGCGCAAAGAACCGCGAAAAGTTTGAAGGCTTTATGACCGACAGTTCGGTAAAAATCGTCTGGGGCGACCTCACGAAGTACGAAAGCGTTCTTGAGGCGATAACAGGCGCGGACTACGTTCTTCACGTCGGCGGTATGGTTTCCCCCGCGGCTGACTGGAAGCCCTACAGGACTCAGAAGACAAATATCGGCGCAGCGGAGAATATCTGCAAAGCAGTTCTCGCCCAGCCGAACGCAGACGATATAAAGGTCTGCTACATAGGTACGGTTGCCGAGACGGGC…	ATGAACAAAAACTGGATTAATAATAAAACCGTAGTCGTTACGGGCGCTTCGGGCGGTATGGGCAAGGGTATTGCCTTAAAGCTTATAACCGAGCATAACTGCACCGTTATAGGAATAGCCAGAAGCGAAGAAAAAATGAAAAAGGTTGTTGAAGAATTAGGCGAAAACGCTTCTTCATTTTCATATAAACTCTTTGATGTTTCGAGTGAACAGAACTGGCTCGATTTTGCAAACGAGCTTAAAGAAAACGGAACGAAAATCGACGTGCTTATAAATAACGCGGGCATTCTTCCGAAATTCGACCGTTTCCAGAACTATACGGTTGAAGAAATCAAAAAGGCGATGGACATTAACTTCTATTCGGCGGTCTATTCAATGCACGCGCTTTTGCCGATGCTT…
GCA_017621885.1	d__Bacteria;p__Bacillota_A;c__Clostridia;o__Oscillospirales;f__Acutalibacteraceae;g__DTU089;s__DTU089 sp017621885	ATGGCAAAAAAAACCGTAGCTCTTACAGGCTCATCCGGTACAATGGGCTGGGCAGGCTTTAAAGAGCTTTATGCAAAAAAGAATGAATTCAATATCGTTGTTCTTAACAGAGACAGCGAAAAGAACAGGAAAAAATTCGCAGATTATGTTGATGATCCTGCAGTTAAGTTGGTTTGGGGTGACCTTACTAACTATGATGATGTTCTTGAAATGGTAACAGGTGCAGACTATGTTCTTCATGTTGGCGGTATGGTTTCTCCCGCTGCTGACTACTATCCTGTAAAAACACAGAAAACAAACGTTGCTGCTGCACAGAATATTGTTAACGCAATCAAGGCTCAGCCTGATCCTGATGCAGTTAAGGTTGTTTACATAGGTACAGTTGCCGAGACAGGCGAC…	NA
GCA_017622155.1	d__Bacteria;p__Bacillota_B;c__Peptococcia;o__Peptococcales;f__Peptococcaceae;g__UBA7185;s__UBA7185 sp017622155	ATGAAAAAGAAAACTGTGGCATTGACAGGTGCTTCCGGAACCATGGGGTTTCAAGGCTTTTTAGAATTATATGCAAAAAAGAATCAATTCGATATCGTTCTTTTGCTCAGGGATAGTAAGAAAAATCGCGAGAAATTTGCAGACTATATGCAAGATTCTGCTGTGCGCATTGTCTGGGGAGATTTAACAAACTATGACAATGTACTTGATATGGTAACCAGAGCAGATTATGTCTTACATGTAGGTGGCATGGTTTCTCCGGCGGCTGATTACTATCCTGTATCCACACAGGAAACCAATATTTCTGCCGCAAGAAATATTGTAACCGCTGTAAAAGCGCAATCTAACCCAGATGCCATAAAAGTTGTTTACATCGGTACTGTAGCGGAAACCGGTGAT…	NA
GCA_017624735.1	d__Bacteria;p__Bacillota_A;c__Clostridia;o__Oscillospirales;f__Acutalibacteraceae;g__Fimenecus;s__Fimenecus sp017624735	ATGCAGAAAAAAACCGTAGCTCTTACAGGTTCATCTGGTACAATGGGATGGGCTGGTTTTAAAGAGTTGTATGCAAAAAAAGATAAGTTCAACATTGTTGTTCTTAACCGTGGTAGTAAGAAAAACCGTGAAAAGTTTGCAGCTTATGAAAATGACCCAGCTGTTAAGCTTGTTTGGGGTGACCTTACAAATTATGAAGATGTTCTTGAAATGGTAAATGGTGCAGACTATGTTCTTCATGTTGGTGGTATGGTTTCTCCTGCTGCTGACTATTATCCTGTTAAAACACAGAAAACAAACGTTGCTGCTGCACAGAACATTGTTAAAGCTGTTAAAGCACAGCCAAATCCTGATGCTGTTAAGGTTGTTTACATAGGTACAGTTGCTGAAACAGGCGAC…	ATGAGTAATTGGATTGACAACAAAACAGTAATTATTACAGGCGCTTCTGCTGGTATCGGTAAGGGTGTTACAGAAACACTTATTAAAAAGCATAACTGTAAAGTTATCGGTATTGCAAGAAGTCAGGAAAAAACAGAAAAATTTGTTGAGGAATTAGGTGAGTATGCAAAGAATTTCTCATACAAACTTTTTGATGTATCCGTTAAAGAAAACTGGTTTGAATTTGCAGAATATCTTAAAGAAAACGATATTCATCCAGATGTTCTTATTAATAATGCAGGTATTTTGCCAAAGTTCAATAAGACACAGAATTACTCAATCGAAGAAATCGAAAGAGTTATGAATATTAACTTCTATTCAGCAGTTTATTCAATCAAAGCATTGTTACCAATGCTCCTT…
GCA_017625095.1	d__Bacteria;p__Bacillota_A;c__Clostridia;o__Oscillospirales;f__Acutalibacteraceae;g__UBA8612;s__UBA8612 sp017625095	ATGAGTAAAAAAACGGTATTCCTGACCGGTGCTTCAGGCAACATGGGTTGGGAAGGTTTCAAGCAGCTGTATGCTAAGAAGGATAAGTTTAACATTGTTGTTCTTCTTCGTGACAGCGAGAAAAACAGAGAAAAGTTTAAGGATTATATGAATGATCCTTCTGTCAGAATCGTATGGGGCGACCTCAGAAAGTATGAGAGCGTTCTCGATTGTGTTAACGGTTCAGATTACGTCCTTCACGTTGGCGGTATGGTTTCTCCCTCTGCTGACTATCTTCCCATCGCAACTATCAAGACTAATGTAGGCGCTGCACAGAACATTGTTAAGGCTGTTAAGGCACAGCCCGATCCTGATGCAGTTAAGGTTGTTTACATAGGTACAGTTGCTGAGACAGGTGAG…	NA
GCA_017625435.1	d__Bacteria;p__Bacillota_A;c__Clostridia;o__Oscillospirales;f__Acutalibacteraceae;g__RUG806;s__RUG806 sp017625435	ATGAAAACCGTATTTCTTACCGGCGGTACCGGTAATATGGGTTGGGCTGCATTCCAGGAGCTTTATAAGCTCGGTGATGTAAAAATCAATTTCCTTGCACGTCCCAGCGACAAAAACAAAGAGCTTCTTCTTCCTTATATGGGAAAGAAGAACGTTGAAATCATCTGGGGCGACTTCCTTGAGTATGATTCAATTCTCAAGGGTGTAACAGGTGCTGATTATGTACTTCACATCGGCGGTATGGTTTCTCCTGCTGCTGACTACAAGCCCTATACAACAAGAAAGGTTAACGTAGGTGCTGCAGAAAACATCTGCAAGGCTGTTCTTGCACAGCCCAACGCTGATGATATCAAGGTTTGCTACATAGGCTCTGTTGCAGAAACAGGTGACAGAAACACT…	NA
GCA_017625835.1	d__Bacteria;p__Bacillota_A;c__Clostridia;o__Oscillospirales;f__Acutalibacteraceae;g__CAG-488;s__CAG-488 sp017625835	ATGGCAAAGAAAACCGTAGCTCTTACAGGTTCTTCGGGAACAATGGGTTTCCAGGGATTTTTAGAGCTCTATAAGAAAAAGGACCAGTACAACATCGTATTGCTCAACCGTGACAGCGAGAAAAACCGCAAGAAGTTTGAGCCCTACATGAACGATCCTTCGATTAAGTTTGTTTGGGGTGACCTTACAAAGTACGAAGACGTTCTCGAAATGGTTAACGGTGCTGACTACGTTCTCCACGTTGGCGGTATGGTTTCTCCCGCTGCTGACTACTATCCCGTTAAGACGCAGAAGACAAACGTTGCTGCTGCGCAGAACATCGTTAAGGCTATCAAGGCTCAGCCTGATCCCGACGCAGTTCACGTTGTTTACATCGGTACTGTTGCTGAAACAGGCGAC…	ATGGCAAATTGGATTGATAACAAAACCGTAATTCTCACAGGCGCATCAAGCGGCATCGGCAAAATGCTCGCAGAAAGACTTATGAAAGAACACAACTGTAAGGTAATCGGTGTTGCAAGAAGCGAAGCAAAGATGATTAAGTTTGTTGAAGAACTCGGCGACTATGCAAAGCTCTTTAAATACAGACTTTTCGACGTTTCAAGCTACGATAACTGGCAGGAATTCCATAACTGGCTCGTTGAAAACAACATCAAGCCCGACGTTCTTATCAACAACGCAGGCGTTCTCCCCCGTTTTGACAGACTTATGAACTACACTAAAGAAGAAATCGACGAATCAATCAACATCGACTTCTATTCAGCAGCATATTCTTCAAAGATCATGCTTCCTCTTCTTCTC…
GCA_017626295.1	d__Bacteria;p__Bacillota_A;c__Clostridia;o__Oscillospirales;f__Acutalibacteraceae;g__DTU089;s__DTU089 sp017626295	ATGCAGAAAAAGACCGTTGCTCTTACAGGTTCTTCCGGTACAATGGGCTGGGCAGGCTTTAAAGAGCTTTATGCAAAAAAGAACGAATTCAACATCGTTCTTCTCAACAGAGACAGCAAGAAAAACCGCGAAAAATTCGCACCTTATATGGATGATCCTTCAATAAGATTTGTATGGGGCGACCTTACAAATTACGAAGACGTTCTTGAAATGGTAACAGGTGCAGATTACGTGCTTCATGTTGGCGGTATGGTTTCTCCCGCAGCCGACTATTATCCCGTAAAAACACAGAAAACAAACGTTGCCGCTGCACAGAATATTGTTAACGCAATTAAGGCACAGCCCGACCCTGATGCAGTTAAAGTAGTTTACATAGGTACTGTTGCCGAAACAGGTGAC…	NA
GCA_017631355.1	d__Bacteria;p__Bacillota_A;c__Clostridia;o__Oscillospirales;f__Acutalibacteraceae;g__DTU089;s__DTU089 sp017631355	ATGCAGAAAAAAACAGTTGCGCTTACAGGCTCATCAGGTACAATGGGTTACCAGGGCTTCCTTGAGCTTTACGCAAGAAAAAATGAATTCAATATCGTTGTTCTTAACAGAGACAGCGCAAAGAACCGTGAAAAATTCGCAAAATACGAGAACGACCCTGCAGTTCGTTTAGTATGGGGCGACCTTACTAATTACGACGACGTGCTTGATATGGTTACAGGCGCAGACTACGTTCTCCACGTTGGTGGTATGGTTTCACCCGCAGCCGACTACTATCCCGTTAAAACACAGAAAACAAACGTTACTGCAGCACAGAATATTGTTAACGCAATTAAGGCACAGCCTGATCCTGATGCTGTTAAGGTTGTTTACATAGGCACAGTTGCTGAAACAGGTGAC…	NA
GCA_017631745.1	d__Bacteria;p__Bacillota_A;c__Clostridia;o__Oscillospirales;f__Acutalibacteraceae;g__UBA6857;s__UBA6857 sp017631745	ATGAAGAAAACGGTATTTTTAACAGGTGCAACGGGCAATATGGGCTATCAGGCTTTTAAGGAGCTTTACGAAAGACGGCATATGTACGATATTGTTTTGCTTGTTTTGCCGACAGAAAAGGAAAAAGCCGACAGACTCTTTAACGGTTATGAAAATGTAAAAATTGTCTTCGGTGACCTTACGGTTTATGAGAATGTTCTTGAGTGTGTAACGGGTGCAGATTATGTGCTTCATGTGGGAGGTATGGTTTCGCCCGCGGCAGACTATTACCCTAAAAAGACCTTGTTTGTCAACATAACCGCTATGGAAAATATCGTAAGAGCTGTAAAAGCACAGCAAGACCCTGATAATATCAGAGTTGTTTATATCGGTACTGTGGCACAGACAGGCGACCGCAAC…	ATGAATAAATGTTGGTTTGATTACAAAACAGTAATTCTTTCAGGCGCTTCAAGCGGTATCGGAAAAGGCATTGCCGAAAGACTCATTAAAGATCACGGCTGCAAGGTTGTCGGTATTGCACGTAATGAACAGCGACTTCAAAACTTCAAAGCTGAGCTTGGCGATAAGGGTGACAATTTCACCTACTACACCTTTGATGTGTCTCAGGAAGACAAGTGGCACGAGCTTGCCGAGACATTACAAAAAGAAAACATCCAGCCCGATATTCTTATAAACAATGCGGGTATATTGCCCAAGTTCGATAAATTTATGAATTACATTGTTGAAGAAATCAGATCAGCAATGGAAATAAACTTCTTCTCCTGCGTTTATTCAATGAACGCCCTTATGCCTATCCTT…
GCA_017631795.1	d__Bacteria;p__Bacillota_A;c__Clostridia;o__Oscillospirales;f__Acutalibacteraceae;g__UBA1081;s__UBA1081 sp017631795	ATGGCAAACAAAAAAACCGTATTCATAACAGGCGGTACAGGTACAATGGGTTGGGCGGCTTTCCAGGAGCTTCTCAAATATCCCAGTGAAATCAACATAAGACTTCTTGCAAGAAAAGGTCCCAAGAATTTCAAACTCCTCACACCTTACCTCAACTACCCCAATGTAAAAATCGTATGGGGCGACCTGCTTGATTACGAATCAATCCAGGAAGGTATTGAAGGTTGCGACTATGTGCTTCACATCGGCGGTATGGTTTCTCCTGCTGCTGACTACAAACCCTATACAACACTCAAAACAAACGTAAAAGCTGCTGAATACATCGTAAAAGCTGTTCAGGAGCAGCCCAATGCAGATGACATAAAAGTGTGCTACATCGGTACTGTTGCACAGACAGGT…	NA
GCA_017886765.1	d__Bacteria;p__Bacillota_A;c__Clostridia;o__Oscillospirales;f__Acutalibacteraceae;g__Eubacterium_R;s__Eubacterium_R sp017886765	ATGTCAAAGAAAACCGTATTTATTACCGGCGGTACCGGTAATATGGGCTGGGCTGCGGTTCAGGAAATGCTCAAGCACCCGAGCGACATCAATATCAAGATGCTTGCAAGAAAAAGCCCGAAAAATGAGGAAAAATTAAAGCCTCTTATGGCTAAGCCAAATGTAAAAATCGTTTGGGGCGACCTTGGCGATTACGACTCCATACTTGAGGGCGTAACCGGTTCGGATTATGTTCTTCATGTCGGCGGTATGGTATCCCCCACTGCTGACTGGAAACCGTATAAGACACAGAAGACCAATATCGGCGCCGCTGAAAATATCTGCAAGGCTGTACTTTCCCAGCCTGATCCGGATGCGATAAAGGTTTGTTACATAGGTACCGTTGCCGAGACCGGCGGA…	ATGAGTGATATCAAAAGCTGTATAGGCAGCGACTGGCTCAGCGGTAAAACCGTGATCGTAACCGGAGCTTCCGGAGGTATGGGCGCCGGAATCGCCGCAACACTGATTAAAAAGCACGGCTGCCGTGTCATCGGCGTTGCCAGAAACGAAGCCAAAATGTTAAAGTTTATTGAGGAACTTGGACCTACATACGCACAGCAGTTTTCATATAAGCTGTTTGATGTGTCGGATAAGGAACACTGGGAAGATTTTGCAGAAGAGCTTGCCGAGGCGGGAATAAGACCGTCTGTTTTGATTAATAATGCGGGAATCCTGCCCAAGTTCAAGAGATTTGACAGATATTCCTATGATGAGATTGAAAGAGCCATGAATATCAATTTCTATTCCTGTGTTTACGGC…
GCA_017935265.1	d__Bacteria;p__Bacillota_A;c__Clostridia;o__Oscillospirales;f__Acutalibacteraceae;g__CAG-488;s__CAG-488 sp017935265	TTGGAGCTCTATAAGAAAAAGGACAAGTACAACATCGTATTGCTCAATCGTGACAGCGAGAAAAACCGCAAGAAGTTTGAGCCTTATATGAACGATCCGTCTGTCAAGTTTGTTTGGGGTGACCTTACAAAGTATGAGGACGTTCTTGAAATGGTAAACGGTGCTGACTACGTTCTCCACGTCGGCGGTATGGTTTCTCCCGCTGCTGACTACTACCCCGTTAAGACTCAGAAGACAAACGTTGCTGCTGCTCAGAACATCGTTAAGGCTGTAAAAGCTCAGCCCGACCCTGATGCAGTTCACGTTGTTTACATCGGTACTGTTGCTGAAACAGGTGACAGAAATGCTCCGATCCATTGGGCAAGAACAGGTGACCCGCTTAAGGTAAGTGTTTATGAC…	NA
GCA_017935325.1	d__Bacteria;p__Bacillota_A;c__Clostridia;o__Oscillospirales;f__Acutalibacteraceae;g__SIG575;s__SIG575 sp017935325	NA	ATGGCAAAGTGGATTTACGGCAAAACAGTTATCATCACAGGTGCTTCAAGCGGTATCGGTAAAATGCTTGCAGAAAGACTTATCAAAGAGCAGAATTGTAATGTTATCGGTGTTGCACGAAGCGAAGCAAAAATGATTAAATTTACAGAAGAATTGGGCGACTATGCAAAACAGTTTTCATATAAACTCTTTGACGTTTCAAGCTACGACAACTGGCAGAATTTCCACGATTATCTCGTAGAAAACAACATCAAGCCTGATGTGCTTATCAACAACGCAGGTGTTCTCCCCCGTTTTGACAGACTTGTAAACTATTCAAAAGAAGAAATCGACGAATCAATCAACATCGACTTCTATTCAGCAGCATATTCATCAAAAATCATGCTTCCGCTTCTTCTT…
GCA_017936645.1	d__Bacteria;p__Bacillota_A;c__Clostridia;o__Oscillospirales;f__Acutalibacteraceae;g__CAG-488;s__CAG-488 sp017936645	NA	ATGGCAAAGTGGATTGATAACAAAACCGTAATTCTGACAGGTGCATCAAGCGGCATCGGTAAAATGCTTGCAGAAAGACTTATGAAAGAACATAACTGCAAGGTAATCGGCGTTGCAAGAAGCGAAGCAAAGATGATTAAATTTGTAGAAGAACTCGGCGAATACTCAAAGCTCTTTACATACAAGCTTTTCGACGTTTCAAGCTATGATAATTGGCAGGAATTTCATGACTGGCTCGTTGAAAACAATATCAAGCCCGACGTTCTCATCAACAACGCAGGTGTTCTCCCACGTTTTGACAGACTTATGCACTACACTAAAGAAGAGATTGATGAGTCAATCAATATCGACTTCTACTCAGCAGCATATTCTTCAAAGATTATGCTTCCCCTTCTTCTC…
GCA_017937865.1	d__Bacteria;p__Bacillota_A;c__Clostridia;o__Oscillospirales;f__Acutalibacteraceae;g__DTU089;s__DTU089 sp017937865	ATGCAGAAAAAAACAGTTGCTCTTACAGGTTCTTCAGGTACCATGGGCTTCCAGGGTTTCTTAGAACTCTATAAGAAAAAAGACCAGTTCAACATTGTTCTCCTCAACAGAGACAGTAAGAAAAACCGTGAGAAATTCGCACCTTATATGAATGACCCTTCAATCAGATTTGTTTGGGGTGACCTTACAAATTATGAGGACGTTCTTGATATGGTGAACGGTGCAGATTACGTTCTTCACGTTGGCGGTATGGTTTCTCCTGCGGCAGACTACTATCCCGTTAAAACTCAGAAAACAAACGTTGCAGCTGCTCAGAATATCGTTAATGCTATTAAAGCACAGCCCGACCCTGATGCAGTTAAGGTTGTTTACATAGGTACAGTTGCTGAAACAGGTGAC…	ATGTTAATGTCAAAGTGGATTGATAACAAAACCGTAATAATTACAGGTGCATCAAGCGGTATCGGTAAAATGCTTGCTGAAAGACTTATGAAGGAGCATAACTGTAAGGTAATCGGTGTTGCAAGAAGTGAAAAGAAAATGCTTAATTTTATTGAAGAGCTTGGTGATTATGCAAAGCTTTTCTCATATAAGCTTTTCGACGTTTCAAGCTACGATAATTGGCAGAGCTTCCACGATTGGCTTGTTGAAAACGGTATTAAGCCTGACGTTCTTATCAATAATGCCGGTGTTCTTCCCCGTTTTGACAGACTTATGAATTACACAAAGGAAGAAATTGATGAGTCAATTAATATAGATTTCTATTCAGCGGCATATTCTTCAAAAATTATGCTTCCTCTT…
GCA_017938985.1	d__Bacteria;p__Bacillota_A;c__Clostridia;o__Oscillospirales;f__Acutalibacteraceae;g__CAG-177;s__CAG-177 sp017938985	ATGGCACAGAAAAAGACCGTGTTCCTGACCGGTGCTTCTGGCACAATGGGTTGGGAAGGCTTCCAGCAGTTCTACGCTAAAAAGGATCAGTTCACAATTGTTGTTCTTCTTCGTGACAGCGAAAAGAACAGAAAGCTCTTTGCTCCCTATATTAATGATCCTGCTGTTAAAATTGTTTGGGGCGATCTCAAGAATTATGAGAACGTTCTTGAATGCGTAACAGGTTCGGATTACGTTCTTCACGTTGGCGGTATGGTTTCTCCCTCAACCGACTATCTTCCTATCGCAACAATCAAAACCAACGTTGGTGCAGCTCAGAACATCGTTAAGGCTGTTAAGGCTCAGCCCGATCCCGATGCTATCAAGGTTGTTTATATCGGTACTGTTGCTGAAACAGGC…	NA
GCA_017942105.1	d__Bacteria;p__Bacillota_A;c__Clostridia;o__Oscillospirales;f__Acutalibacteraceae;g__CAG-488;s__CAG-488 sp017942105	ATGGCAAAGAAAACCGTAGCTCTTACAGGTTCTTCGGGAACAATGGGTTTCCAGGGATTTTTGGAGCTCTATAAGAAAAAGGACAAGTACAACATCGTATTGCTCAATCGTGACAGCGCAAAAAATCGCAAAAAGTTTGAGCCTTACATGAACGATCCTTCAATCAAGTTTGTTTGGGGTGACCTTACAAAGTACGAAGACGTTCTTGAAATGGTAAACGGTGCTGACTATGTTCTTCATGTTGGCGGTATGGTTTCTCCCGCTGCTGACTACTATCCCGTTAAGACTCAGAAAACAAATGTCGCGGCTGCTCAGAACATCGTTAAGGCTGTCAAGGCTCAGCCCGACCCCGATGCAGTTCACGTTGTTTACATCGGTACTGTTGCTGAAACAGGCGAC…	ATGTCAAAATGGATTGATAACAAAACCGTAATCATAACGGGCGCATCAAGCGGCATCGGCAAAATGCTCGCAGAAAGACTTATGAAGGAGCACAACTGCAAGGTAATCGGTGTTGCAAGAAGCGAGAAGAAAATGATCGCTTTCGTTGAAGAGCTCGGCAGCTATGCAAAGCTTTTTCAGTACAAGCTTTTTGATGTTTCAAGCTATGACAACTGGCAGGAATTCCATGACTGGCTTGTTGAAAACAATATCAAGCCCGATGTTCTTATCAACAATGCGGGTGTTCTCCCCCGTTTTGACAGACTTATGAACTATACCAAGGAAGAAATTGACGAATCAATTAACATTGACTTCTATTCAGCAGCTTATTCTTCAAAAATTATGCTTCCTCTTCTTCTC…
GCA_018064455.1	d__Bacteria;p__Bacillota_A;c__Clostridia;o__Oscillospirales;f__Acutalibacteraceae;g__UBA1227;s__UBA1227 sp018064455	ATGGCAAACAAAAAGGTATTTATTACCGGTGCTTCCGGTAACATGGGTTGGGCGTCTTTCAAGAGAATCTATGATTATCGTTCTGACCTTGACATCGTTGTTCTTCTCCGTGATTCACAGAAGAACCGTGATAAGTTTGCTCCATATCTTGGCGACAAGAGAGTAAAAATTGTTTGGGGCGACTTCAACAACTATGATGCAATCCTTGAATGCGTAACAGGTGCATCATATGTACTTCACATCGGTGGTATGGTTTCCCCTGCTGCTGACTATTGGCCAAAGAAGACATTAAAGACAAACGTACTTGCAGCTGAAAATATCGTTAAGGCTATCAAGGCTCAGCCAAATCCTGACGACATCGCTGTTGTATATATCGGTACAGTTGCTGAAACAGGTAAC…	NA
GCA_018065925.1	d__Bacteria;p__Bacillota_A;c__Clostridia;o__Oscillospirales;f__Acutalibacteraceae;g__UBA1227;s__UBA1227 sp018065925	ATGGCAAACAAAAAGGTATTTATTACTGGCGCTTCTGGTAACATGGGTTGGGCTACTTTCCAGCAGATCTATAATAATAGACCTGAGCTCAACATCGCTGTTCTTCTTCGTGATTCACAGAAGAACCGTGAAAAGTTCGCTGATTATCTTGGCGACCCACGTGTACAGATCGTTTGGGGTGACTTCAACAACTATGAAGCTATCTTAGAATGTACAACAGGCGCTTCTTATGTTCTTCACATTGGTGGTCTTGTATCACCTGCAGCTGACTACTATCCTAAGAAGACTCTTAAGACAAACGTACTCGCTGCTGAGAACATCGTAAAAGCTATCAAAGCACAGCCAAATCCAGATGACATCCGTTGCGTATACATTGGTACAGTTGCTGAGACAGGTAAC…	NA
GCA_018712805.1	d__Bacteria;p__Bacillota_A;c__Clostridia;o__Oscillospirales;f__Acutalibacteraceae;g__Fimenecus;s__Fimenecus excrementavium	ATGGCTGAAAAGAAAACTGTTATGCTTACAGGCGCTTCCGGTCACATGGGCTTTGCCGGCTTTAAAGAACTGTTTGCAAAAAGAGATCAGTTTAACATCGTGGTTTTGCTGCGCGACAGCGAAAAGAACCACAACAAATTTGCGCCTTATATGGACGACCCGTCTTTCAAGGTCGTCTGGGGCGATCTCGGCAACTACGAAGACGTGCTTGCCGCAGTAACCGGCGCGGATTACATCCTGCACGTCGGCGGCATGGTTTCTCCCGCTGCGGACTGGAAACCGTACAGAACACAGAAAACAAATATCGGCGCTGCGCAGAACATCTGCAAAGCAGTTTTGGCACAGCCCGACCCCGACGCTGTTAAAGTTTGCTACATCGGCACGGTTGCTGAAACCGGC…	NA
GCA_018714805.1	d__Bacteria;p__Bacillota_A;c__Clostridia;o__Oscillospirales;f__Acutalibacteraceae;g__Fimenecus;s__Fimenecus excrementigallinarum	ATGGCAGAAAAGAAAACCGTCATGCTCACCGGCGCTTCGGGCCACATGGGCTTTGCCGGCTTCAAAGAGCTGTTCAAGAAAAAGGATTTGTATAACACGGTCCTTTTGCTGCGCAGGAGCGAAAAGAACGAAAAGCTGTTCGCGCCGTATGCGTCCGACCCGTCGGTCAAAATCGTCTGGGGCGACCTTGCGAACTATGACGACGTTCTGCGCGCCGTTACGGGCTCGGACTACATTCTCCACGTCGGCGGCATGGTCTCCCCTGCTGCGGACTGGAAGCCCTACCGCACGCAGAAAACCAACATCGGCGCGGCCGAGAACATCTGCAACGCCGTGAAGGCGCAGCCCGACCCCGACGCGGTCAAGGTGTGCTACATCGGCACGGTCGCGGAAACCGGC…	ATGGATAAAAACTGGCTGAATTTCAAAACCGTTATCGTCACCGGCGCGTCGAGCGGCATGGGCAAGGGCATTGCCGAAAAGCTTATCAAGGAGCACGGCTGCAACGTGATAGGCGTCGCCAGAAGCGAGCAGAAAATGCAGAAATTCGTCGAGGAACTCGGCGAGTACAAGGACCGCTTTACCTATCAGCTGTTCGACGTTTCCTCGCTTGAGAACTGGGAGAATTTCCGCAAGTACCTCGAGGACAACCGCATCCAGCCCGACATCCTTATCAACAACGCCGGCATCCTGCCGAAGTTTGACAAGTTCCAGCACTACACGATTGAGGAAATCGAGCGCGCCATGAACATCAACTTCTATTCGGCGGTCTATTCCATGCACATTTTGCTGCCGCTTCTG…
GCA_019115455.1	d__Bacteria;p__Bacillota_A;c__Clostridia;o__Oscillospirales;f__Acutalibacteraceae;g__Eubacterium_R;s__Eubacterium_R faecigallinarum	ATGTCAAAGAAAACAGTATTTATTACCGGCGGAACTGGTAATATGGGCTGGGCAGCAGTGCAGGAGATGTTAAAGCATCCGAGCGATATTAACATCAAGATGCTTGCCAGAAAAAGCGCTAAGAATGAAGAAAAATTAAAGCCTCTTATGTCCAAGCCAAACGTAAAAATTGTTTGGGGTGATCTTGGGGATTATGACTCAATTCTTGAGGGCGTAACAGGTTCTGACTATGTTCTTCACGTTGGCGGAATGGTATCACCTACTGCTGACTGGAAACCATATCTCACTCAGAAAACAAATATAGGCGCTGCACAGAACATCTGTAAAGCAGTTCTTGCTCAGCCTGATCCTGACGCTGTAAAGGTTTGCTATGTAGGCACCGTTGCTGAGACCGGCGGA…	ATGACTGATATTAAAAATTGTGTCGGCAGCGACTGGCTCAGCGGAAAGACGGTAATTGTAACCGGAGCTTCAGGCGGCATGGGCGCCGGCATAGCTGCTACTCTCATTAAAAAGCATGGCTGCCATGTAATCGGTGTAGCAAGAAATGAAGCTAAAATGCTGAAGTTTATTGATGAACTTGGACCTACATATGCCGAGCAGTTCTCATATAAGCTTTTCGACGTGTCTGACAAAGAGCACTGGGAGGACTTTGCCAAGGAACTTGAGGAAGCTGGTATAAGACCGTCCGTTCTTATCAATAACGCCGGAATTCTTCCGAAATTCAAGAGATTTGACAGATATTCATACGATGAGATTGAAAAAGCAATGAACATCAATTTCTATTCCTGCGTTTACGGA…
GCA_020025775.1	d__Bacteria;p__Bacillota_A;c__Clostridia;o__Oscillospirales;f__Acutalibacteraceae;g__Fimenecus;s__Fimenecus sp020025775	ATGGCCGAGAAAAAGACTGTTATGCTCACCGGTGCGTCAGGTAACATGGGCTTTGCTGGCTTTAAAGAGCTTTATGCTAAGAAAGACCAGTTTAACATTGTTGTCCTTTTACGCAAAAGTGAGAAGAACGAAAAGAAGTTCGCAGCTTACATGAATGACCCCTCTGTCAGAATTGTATGGGGCGACCTTACAAAGTATGAAGACGTTTTGGATGCTGTTACCGGTTCCGACTATGTTTTACACGTTGGCGGTATGGTTTCTCCCACAGCGGACTGGAAACCCTACAGAACCCAGAAAACAAACGTAGGTGCTGCTAAGAACATCTGCAAAGCTGTTCTCGCTCAGCCCAATCCGGATGATATTAAAGTGGCTTACATTGGTACTGTTGCTGAAACCGGC…	ATGGATAAGAATTGGCTTAACAATAAAACCGTTATCGTTACCGGTGCATCCAGCGGTATGGGTAAGGGTATTACTGAAAAGCTCATCAAGGAGCATGGCTGCACAGTTTTAGGTGTTGCTAGAAGCGAAAAGAAAATGCAGGCACTCGTAGAGGAGCTCGGCGCAGAATATGCCGATAAATTCTCCTATCAGCTCTTCGACGTATCTGACCGTGCAAAGTGGGATGAGTACGTTACATATTTAACCGAAAACAACATTCAGCCCGATATTCTCATCAATAACGCAGGTATCTTGCCGAAATTCGACAAGTTCCAGCACTACACCATTGAAGAAATCGAAAAGGCAATGAACATCAACTTCTATGCTGCTGTTTATTCCATGCACGCTCTTCTTCCGATT…
GCA_020026035.1	d__Bacteria;p__Bacillota_I;c__Bacilli_A;o__Erysipelotrichales;f__Erysipelotrichaceae;g__Bulleidia;s__Bulleidia sp020026035	NA	ATGAAGAAGTTTATTGATGAACTTGGTCCTTTATACGCTGACCAATTCTCATACAAACTTTTCGACGTTTCAAAGAAAGAAAACTGGGACGAATTTGTTGCAGATCTTGAAGAAAAGAACATTCAGGTTGATATCCTTGTAAACAACGCAGGTATCTTACCTAAATTTAAGCGTTTCGACCGTTATGATATGGATGAAATTGATCGTGCTATGAACATCAACTTCTTCTCATGTGTATATTCAACAAAAGCAATGCTTCCAATGCTTCTTAAGAGCCAAGACGGTGGTATCTTAAACATTGACTCATCTGCTGCTCTTATGAGTCTTGCAGGTACTTCAATGTATTCAGCATCAAAAGCTGCTCTTAAAGGTTTCACAGAAGCTCTTCGTGAAGAATTC…
GCA_020859725.1	d__Bacteria;p__Bacillota_A;c__Clostridia;o__Oscillospirales;f__Acutalibacteraceae;g__Eubacterium_R;s__Eubacterium_R sp020859725	ATGGCAAAAAAAATAGTATTTATTACAGGCGGCACCGGAAATATGGGCTGGGCCGCAGTTCAGGAAATGCTTAAAAAGCCTAATGAAATTAACATTAAACTGCTTGCAAGAAAAAGCGCAAAAAACGAAGAGAAGCTTAAACCGCTCATCAGCAAACCAAATGTAAAGGTTATCTGGGGTGATTTGCTTGATTATGACGCAATCCTTGAAGGAGTAACAGGCTCTGATTATGTGCTTCATATAGGAGGAATGGTTTCTCCTACGGCGGACTGGAAGCCGTACAGAACTCAGAAAACAAATATCGGCGCGGCTCAGAATATCTGCAAAGCTGTTCTTTCGCAGCCAAATCCGGATGATATTAAAGTTTGCTACATAGGCACCGTTGCTGAAACGGGCGGC…	ATGTCTGATTGCTGGTTAAACGGAAAAACCTGTATTGTAACAGGCGCGTCCGGAGGTATGGGAGCCGGAATTGCCGCTACACTTATAAAAAAACACGGCTGCAAGGTTATAGGGGTAGCAAGAAGCGAGCCTAAAATGCTTAAGTTTATTGAAGAACTCGGGCCTCAATATGCCGAGCAGTTTACATACAAGCTTTTTGATGTTTCAGTAAATGAAAATTGGGTTGAATTTGCAAAGGAACTCAGTGAAAATGGAGTTCAGGTGGATATACTTGTTAATAACGCGGGTATTCTGCCCAAATTTAAAAGATTTGACAGATATGATATGGATGAAATAGAAAAAGCTATAAATATTAATTTCTATTCATGCGTTTATTCAATAAAGGCGTTTTTGCCCATG…
GCA_020860025.1	d__Bacteria;p__Bacillota_A;c__Clostridia;o__Oscillospirales;f__Acutalibacteraceae;g__Eubacterium_R;s__Eubacterium_R sp020860025	ATGGCAAAGAAAACCGTATTTATTACCGGCGGTACCGGTAATATGGGTTGGGCTTCCGTTCAGGAAATGCTTAAGCATCCAAGTGACATTAACATCAAGATGCTTGCAAGAAAAAGCCCTAAAAATCAGGAAAAATTAAAGGATTTGATGGCTAAGCCAAACGTAAAAATCATTTGGGGCGACCTGAATGACTACGATTCAATCCTTGAAGGCGTTACAGGTGCAGATTACGTTTTGCACGTAGGCGGTATGGTTTCTCCTACTGCTGACTGGAAGCCGTATAAAACGCAGGAAACAAACATCGGCGCTGCGCAAAGAATTTGCAAGGCTGTTCTTGCTCAGCCTGACCCCGATGCTATTAAAGTTTGCTACATAGGCACTGTTGCCGAAACAGGCGGA…	ATGAGCAAATGTACTGAATTGGTCGGCGGTGAATGGCTTAACTCAAAGACCGTTATTGTTACCGGTGCATCGGGTGGTATGGGTGCAGGAATTGCCGCTACCTTAATTAAAAAACATGGTTGCCGTGTTGTGGGCGTTGCCCGCAGTGAAACTAAAATGCTTAAATTTATTGAGGAACTCGGCCCAACATACGCTGAGCAATTCTCATATAAATTGTTTGACGTTTCTGTAAAAGAAAATTGGGAAAATTTTGCAAAAGAGCTTGAAGAGGAAGGTATCAAGCCATCAGTTCTTATAAATAACGCAGGTATTCTTCCTAAGTTCAAAAGATTCGGCAGATATTCTTATGATGAAATTGAGCGTGCAATGAATATCAATTTCTATTCATGCGTTTATGGT…
GCA_021199275.1	d__Bacteria;p__Bacillota_A;c__Clostridia;o__Oscillospirales;f__Acutalibacteraceae;g__Eubacterium_R;s__Eubacterium_R sp021199275	ATGTCTAAGAAAACCGTATTTTTAACAGGCGGCACAGGAAACATGGGGTGGGCCGCCGTTCAGGAAATACTTAAAAAGCCTAACGAAATCAACCTGAAATTACTTGCAAGAAAAAGCAAGAAAAATGAGGAACTTTTAAAGCCTATTATGGGCAAGCCCAATGTTAAAATTGTTTGGGGCGATTTCCTTGATTATGACTCTATACTTGAGGGCGTTACAGGCTCTGACTATGTTCTGCATGTCGGCGGCATGGTTTCCCCGGCTGCTGACTGGAAGCCCTATACAACACAGAAAGTTAATATAGGCGCTGCCGAAAATATTTGCAAAGCTGTTTTGGCACAGCCAAATGCAGACGACATTAAGGTCTGCTACATAGGCACAGTTGCCGAAACCGGCGGC…	ATGGCTAATAGCTGCTGGCTTAACGGCAAAACATGCATTGTAACAGGCGCTTCGGGCGGAATTGGCGCGGGCATTGCCGCCACATTGATTAAAAAGCACGGCTGCACCGTGATAGGAATTGCAAGAAGCGAGCCGAAAATGCTTAAATTCATTGATGAACTCGGCGAGGAATACGCAAAACAGTTTTCATATAAATTGTTTGACGTTTCCAAAAAAGAAAATTGGGAAAATTTCGCATCTCAATTAAAAGAAAACGGCACAGAAATTGACGTGCTTATAAACAACGCGGGAATTTTGCCCAAATTCAAGCGTTTTGACCGCTATGATGACAGTGAAATTGAAAACGCAATAAATATTAATTTTTATTCCTGCGTTTATTCAATTAAAGCATTGATGCCC…
GCA_021200555.1	d__Bacteria;p__Bacillota_A;c__Clostridia;o__Oscillospirales;f__Acutalibacteraceae;g__UBA1081;s__UBA1081 sp021200555	ATGTCAGAGAAAAAGACCGTATTTATGACGGGCGGAACCGGCACAATGGGCTGGGCTTCGTTTCAGGAGCTTCTTAAAAAGCCCAACGAGGTAAACATCAGGCTTCTTGCAAGAAAGAGTCAAAAGAATTTTGACCTTCTCAGAGATTATCTTTCATATCCAAATGTAAAGGTAATTTGGGGCGATCTTCTTGATTACGAATCAATTTTGGAAGGCGTCACCGGATGCGACTATGTTCTTCATATAGGCGGCATAGTATCACCCGCAGCAGACTACAAGCCCTACACCACCCTTAAAACAAATACGACAGCCGCAGAATATATCTGCAAAGCCGTTTTGGCGCAGCCCAACGCAGACGATATTAAGGTTTGCTACATTGGCACCGTTGCCGAAACAGGT…	NA
GCA_021769885.1	d__Bacteria;p__Bacillota_A;c__Clostridia;o__Oscillospirales;f__Acutalibacteraceae;g__Fimenecus;s__Fimenecus sp021769885	ATGGCAGAAAAGAAAACCGTTATGCTTACCGGTGCTTCCGGTAATATGGGTTTTGCAGGCTTCAAAGAGCTGTACAAAATGAAAGACAAATTCAATACAGTTCTCTTGCTGCGCAAAAGCGAAAAGAATGAAAAGAAATTTGCCCCCTACGCGAACGATCCGTCCGTAAAAATCGTTTGGGGCGATTTGACTGACTACGACAGCATTTTAGAAGCTGTCACAGGTGCAGACTATGTTCTGCACGTCGGCGGTATGGTTTCCCCCACTGCGGACTGGAAGCCCTATCGTACACAGAAAACCAACATCGGTGCAGCAGAAAAAATCTGCAAAGCCGTGCTTGCACAGCCCAATCCTGATGCTGTAAAGGTTTGCTACATCGGTACGGTTGCAGAAACAGGC…	ATGGATCAAAATTGGCTGAACAATAAAACTGTCATTGTCACAGGCGCTTCCAGCGGTATGGGCAAGGGCATTACGGAAAAACTCATTAAAGAGCACGGCTGCACGGTGCTCGGCGTTGCGAGAAGTCAGCAGAAAATGGAAGCGTTGGTCGCAGAGCTCGGCGAATATGCAGATAAATTTTCTTATCAGCTTTTCGACGTTTCCGACCGCGCAAATTGGGACAATTATCTTGCATACTTGGAAGAAAATAACATTCAGCCCGACGTGCTGATCAACAACGCAGGCATCCTGCCGAAGTTTGATAAATTCCAGCACTATTCGATTGAGGAAATCGAAAAGGCAATGAACATCAACTTCTATGCGGCGGTTTACTCTATGCACGCACTTTTGCCGCTGATT…
GCA_021770095.1	d__Bacteria;p__Bacillota_A;c__Clostridia;o__Oscillospirales;f__Acutalibacteraceae;g__Eubacterium_R;s__Eubacterium_R sp021770095	ATGTCAAAGAAAACCGTATTCATTACCGGCGGTACCGGTAATATGGGCTGGGCTGCTGTTCAGGAAATGATTAAGCATCCTAACGACATCAACATTAAGATGCTCGCAAGAAAAAGCCCAAAAAATGAAGAAAAATTAAAACCACTCATGGCTAAGCCGAATGTCAAAATTGTTTGGGGTGACCTTGGTGATTATGACACAATCCTTGAGGGTGTAACCGGTTCTGATTATGTTCTTCACGTTGGCGGTATGGTTTCACCAACAGCTGACTGGAAACCTTACAGAACACAGTCTACAAACATCGGTGCTGCACAGAATATCTGTAAAGCAGTTCTTGCACAGCCGGATCCTGATGCTGTAAAAGTTTGTTACATAGGTACTGTTGCTGAAACCGGCGGA…	ATGAGTAATTGTAAAATCTGCGGCAACGGTGAATGGCTTAATGGAAAAACCGTTATTGTTACCGGTGCATCAGGTGGTATGGGTGCAGGTATTGCTGCAACTTTAATAAAAAAGCATGGTTGTCAGGTTATCGGTGTTGCAAGAAGCGAAACAAAAATGCTCAAGTTTATCGAAGAACTCGGACCAACATATGCTGAACAATTTTCATACAAATTATTTGACGTATCATCAAAAGAAAATTGGGAAAATTTTGCTGCCCAGCTTGAGGCAGAAAGTGTTAAACCATCTGTTCTTATCAACAACGCAGGCATTCTCCCTAAATTCAAACGATTTGACAGATATTCATATGAGGAAATTGAAAGAGCAATCAACATCAATTTCTATTCATGTGTATATGGA…
GCA_022009795.1	d__Bacteria;p__Bacillota_A;c__Clostridia;o__Oscillospirales;f__Acutalibacteraceae;g__Eubacterium_R;s__Eubacterium_R sp000433975	ATGTTCTTCATGTCGGCGGCATGGTTTCACCAACTGCGGACTGGAAGCCCTATAAAACACAAAAAAACAAATATCGGAGCCGCTCAGAACATCTGCAAAGCAGTTCTTGCTCAGCCGAATAAAGATGATATTAAGGTTTGCTACATAGGCACCGTTGCAGAAACCGGCGATCGCAACTATCCCATTCACTGGGGTCGCTGCGGAGATCCGATCAAAATTTCCATTTATGACCACTATGCAGTTTCAAAGACTGTTGCAGAGCGCACTTTCGTTGAAAGCGGAATCAAGAATTGGGTTGTAATGCGCCAGAGCGGTATTCTTTACCCCAACATTCTTAAAAATATGGATCCCATCATGTTCCATGTTCCGATCAACGGCGTTCTTGAATGGTGCACTGTT…	ATGGGTGCTGGCATTGCAGCCACACTTATCAAAAAACACGGTTGTAAGGTTATCGGCGTTGCAAGAAGCGAACCGAAGATGAAAAAGTTTATCGAAGAACTCGGCCCAACATATGCAGAGCAATTTTCCTATAAGCTTTTTGATGTTTCAAAGAATGAAAACTGGGTAAATTTTGCTCAGGAGCTTAAAGATGAGGGCGTTAAGATCGATGTTCTTGTTAACAATGCCGGCATTCTTCCCAAATTCAAAAGATTTGATCGCTATGAAATGGATGAAATTGAAAAAGGCAATCAACATCAATTTCTATTCCTGCGTTTATTCCATTAA
GCA_022508705.1	d__Bacteria;p__Bacillota_A;c__Clostridia;o__Oscillospirales;f__Acutalibacteraceae;g__Fimenecus;s__Fimenecus sp022508705	ATGGCAGACAAGAAAACCGTAATGCTAACCGGTGCGTCAGGTAATATGGGCTTTCACGCATTCAAAGAGCTTTACGCCAAAAAGGACAAATTTAACATTGTTCCTCTTTTAAGAAAGAGCGCCAAGAACGAAGAAATGTTTAAGGATTATATGAATGATCCTGCAGTTAAAATTGTTTGGGGCGACCTTACAAATTATGATAGCCTTATGGAAGCTATCACGGGTGCTGACTACGTTCTTCATATCGGCGGTATGGTTTCTCCTGCTGCTGACTGGAAGCCTTACAGAACTCAGAAAACAAACATCGGAGCTGCTGAAAATATCTGCAAAGCAGTTCTTGCCCAGCCCAATGCTGATGACATTAAGGTTTGCTACATAGGTACAGTTGCTGAAACGGGC…	ATGGGTAGAGATTGGATGGACAATAAAACCGTAATAATCACAGGTGCTTCAGGCGGTATGGGTAAGGGCGTTGCCGAAAAGCTCATTAAAGAGCACGGCTGCACCGTAATCGGTATTGCAAGAAGCGAAGAAAAAATGAAAAAAGTTGTTGAAGAACTCGGTTCCTATGCCGACAAGTTTTCATATCAGCTTTTTGACGTTGCTGTTGAACAGAATTGGATTGATTTTGTTTCATACCTCAATGAAAACAACATTAAGCCCGATGTTCTCATCAACAACGCAGGAATTTTGCCGAAATTCGACAAATTCCAGAATTACACCGTTGAATACATAAAGAAGGCTATGGATATTAACTTCTATTCAGCAGTTTATTCAATTCACGCTCTTCTCCCCATTCTG…
GCA_022508785.1	d__Bacteria;p__Bacillota_A;c__Clostridia;o__Oscillospirales;f__Acutalibacteraceae;g__Fimenecus;s__Fimenecus sp022508785	ATGGCAGACAAGAAAACCGTAATGCTCACTGGTGCGTCAGGTAATATGGGCTTTCACGCATTCAAAGAGCTTTATGCAAAAAAGGACAAATTTAACATTGTTCCTCTTTTAAGAAAGAGCGCCAAGAACGAAGAAATGTTTAAGGATTATATGAATGATCCTGCAGTTAAAATTGTTTGGGGCGACCTTACAAATTACGATAGCCTTATGGAAGCTATCACGGGTGCTGACTACGTTCTTCATATCGGCGGTATGGTTTCTCCTGCTGCCGACTGGAAGCCTTACAGAACTCAGAAAACAAACATCGGCGCTGCTGAGAATATCTGCAAAGCAGTTTTAGCTCAGCCCAATGCAGACGACATTAAGGTTTGCTACATAGGTACCGTTGCTGAAACGGGT…	ATGGGTAGAGATTGGATGGACAATAAAACCGTAATAATCACAGGCGCTTCAGGCGGTATGGGTAAAGGCGTTGCCGAAAAGCTTATTAAAGAGCATGGCTGCACTGTAATCGGTATTGCAAGAAGCGAAGAAAAAATGAAAAAAGTTGTTGAAGAGTTAGGCGATTATGCTGACAAATTTTCATATCAGCTTTTTGACGTTGCTGTTGAGCAGAATTGGATTGATTTTGTAGCATACCTCAATGAAAACAATATTAAGCCTGATGTTCTCATCAACAACGCAGGAATTTTGCCGAAATTCGACAAATTCCAGAATTACACCGTTGAATACATAAAGAAGGCAATGGACATTAACTTCTATTCAGCAGTTTATTCCATTCACGCTCTTCTCCCCATTTTG…
GCA_022508805.1	d__Bacteria;p__Bacillota_A;c__Clostridia;o__Oscillospirales;f__Acutalibacteraceae;g__Fimenecus;s__Fimenecus sp022508805	ATGAGTAATAATCTGCAAGACAAAAAAACCGTAATGATCACTGGTGCGTCAGGCAATATGGGCTTTCACGCATTCAAAGAGCTTTACGCAAAGAAAGACAAGTTTAACATTGTTCCTCTTTTAAGAAAGAGCGCAAAGAACGAAGAAATGTTTAAGGATTATATGAATGATCCTGCTGTTAAAATCGTTTGGGGCGACCTTACAAATTATGACAGCCTTGTGGAATCTATCACAGGTGCTGACTACGTTCTTCATATCGGCGGTATGGTTTCTCCTGCTGCTGACTGGAAGCCTTACAGAACTCAGAAAACAAACATCGGCGCTGCCGAGAATATTTGCAAAGCAGTTCTTGCGCAGCCCAATGCCGATGACATTAAGGTTTGCTACATAGGTACTGTT…	ATGAACAATAAAACCGTAATAATCACAGGCGCTTCAGGCGGTATGGGTAAGGGAGTTGCCGAAAAGCTTATTAAAGAGCACGGCTGCACCGTAATCGGTATTGCAAGAAGCGAAGAAAAAATGAAAAAGGTTGTTGAAGAGCTTGGCGACTATGCCGACAAGTTTTCATATCAGCTTTTTGACGTTGCCGTTGAACAGAATTGGCTTGATTTTGTTGAATATCTTAATGGAAACAATATTAAGCCCGACGTTCTCATCAACAACGCCGGAATTTTGCCGAAATTTGACAAATTCCAGAATTACACCGTTGAATACATAAAAAAGGCAATGGATATTAACTTCTATTCAGCAGTTTATTCGATTCACGCTCTTCTTCCGATTCTGCTTCAGTCAGATTCA…
GCA_022508845.1	d__Bacteria;p__Bacillota_A;c__Clostridia;o__Oscillospirales;f__Acutalibacteraceae;g__RUG806;s__RUG806 sp022508845	ATGAAAACAGTATTCCTCACCGGCGGAACCGGAAATATGGGTTGGGCTTCTTTTCAGGAGCTTTATAAACACAAAGACGTTAAAATAAACTTCCTTGCCCGTCCCAGCGAGAAAAACAAGGATATGTTAAAGCCTTATATGGGCGATAAAAACGTTGAGATAATCTGGGGCGATTTCCTTGATTACGATGCTATCCTCAAGGGCATCACCGGCGCGGATTATGTTCTGCATATCGGCGGAATGGTATCCCCTCAGGCGGACTATAAGCCGTATAGCACAAGAAAAGTAAATGTCGGTGCGGCCGAAAATATAGTTAAGGCAGTTCTCGCTCAGCCCAATGCGGACGATATCAAGGTATGCTACATAGGCTCCGTTGCCGAAACCGGCGACAGAAACACT…	ATGGCAAACTGGCTCGAAAACACAACGGTTGTAATTACCGGAGCCTCAGGCGGACTCGGAAAAGGGATCGCGATGAAGCTGATCCAAAAATTTAACTGCACCGTAATAGGAATTGCGAGAAACGAAGAAAAAATGCTGAACGTTGTTAAAGAACTCGGGGAAAAGGCAGATAAGTTCTCCTATCAGCTTTTTGACGTTTCAAAAGAAGAAAACTGGGAAAAATTTGCTGAGTATCTTCAGGAAAACAACATAAGCCCCGATGTTCTGATAAATAACGCGGGGATTTTACCGAAGTTCAACAGATTCGGTAACTACGCTGTTGATTATATAAAGAGCGCAATGGATATCAATTTTTATTCTGCCGTTTATTCAATGCATCATCTTATGCCGATTATCTTA…
GCA_022511185.1	d__Bacteria;p__Bacillota_A;c__Clostridia;o__Oscillospirales;f__Acutalibacteraceae;g__Eubacterium_R;s__Eubacterium_R sp022511185	ATGTCTAAGAAAACCGTATTTATTACCGGCGGTACCGGTAATATGGGTTGGGCAGCTGTTCAGGAAATGCTTAAGCATCCAAGTGATATTAACATCAAGATGCTTGCCAGAAAAGGCCCTAAGAACGAAGAGAAGCTTGCGCCTCTTATGGCAAAGCCAAACGTTAAAATCGTATGGGGTGACCTCACTGATTACGATTCAATTCTTGAGGGTGTAACAGGCTCAGACTACGTTCTTCACGTAGGCGGTATGGTATCCCCTGTTGCTGACTGGAAGCCGTATAAGACACAAGAAACAAATATCGGTGCTGCTCAGAATATCTGCAAAGCTGTACTTGCTCAGCCGGATCCTGATGCAGTTAAGGTTTGTTACATAGGTACCGTTGCTGAAACAGGCGGA…	ATGAGTAATAATAGATTTTCAATTAGCGGAGATTGGCTCAAAGGAAAAACCGTAGTTGTTACAGGTGCATCAGGCGGTATGGGAGCAGGAATTGCCGCAACCTTAATCAAAAAGCACGGATGTAACGTTATCGGCGTTGCAAGAAGTGAGGCTAAGATGCTCAAGTTTATTGAGGAGCTTGGTCCTACATATGCTGAGCAGTTTTCTTATAAGCTTTTTGACGTGTCGGTTAAAGAAAATTGGGAGAGCTTTGCACAGGAGCTTTTGGATGAAAATATCCGTCCGTCTGTTCTTATCAATAACGCAGGTATTCTTCCTAAGTTCAAGAGATTTGACAGGTATTCATACGAGGAAATTGAAAGAGCAATGAATATCAATTTCTATTCTTGTGTATACAGT…
GCA_022511205.1	d__Bacteria;p__Bacillota_A;c__Clostridia;o__Oscillospirales;f__Acutalibacteraceae;g__Eubacterium_R;s__Eubacterium_R sp022511205	ATGGCAAGAAAAACTGTTTTTGTCACCGGCGGCACAGGCGTTATGGGGTGGTCCGCCGTTTGTGAAATGCTGAAACACCCGAATAAAATAAATATAAAGCTTCTCGTGCGGGAAAACGATAAGCATAAAGACAGGATCATTCCGCTTCTGGCAAAGCCGAACGTTCGCGTTATATGGGGCGATCTGCTTGATTACGAGTCCGTTCTTGAGGGCGTTACGGGAGCAGACTACGTTTTACATATAGGCGGTATGGTTTCCCCTTCCGCGGATGCGAAGCCATATCTCACTCAAAAAACCAACATCGGCTCGGCGGAGAACATCTGCAAAGCGGTGCTGGCGCAGAAAAATGCCGATGATATCAAGGTTTGCTATATCGGCTCAGTTGCAGAAACGGGCGGG…	ATGTCTGAATTCTGGCTTCACAGGAAAACCTGCGTTGTAACAGGCGCTTCGGGCGGTATCGGCGCCGGTATCGCGGCAACGCTTATTAAAAAGCACGGTTGCAACGTTATCGGCATCGCGAGAAGCGAGCCAAAGATCAAAAACTTTATCGATGAGCTGGGCCCGTCATACGCGGATCAGTTCTCCTACAGACTTTTTGACGTTTCAAAGCGTGAAAACTGGGAAAACTTCACGCGGGAGCTGGAGGAAAGCGGTACTCAGGTGGACGTTTTGATCAACAACGCCGGGATGCTTCCGAAATTCAAGCGCTTTGACAAATATGATTTTGACGAGATCGAAAGCACGATAAATGTCAATTTCTATTCAAGCGTATATTCGGTTCAGGCGCTTTTGCCGTCT…
GCA_022511225.1	d__Bacteria;p__Bacillota_A;c__Clostridia;o__Oscillospirales;f__Acutalibacteraceae;g__Eubacterium_R;s__Eubacterium_R sp022511225	ATGGCAAAGAAAACAGTATTCCTTACCGGTGGTACCGGTAATATGGGTTGGGCTGCTGTTCAGGAAATGATTAAGCATCCAAGCGACATCAATTTAAAGATTCTTGCTCGTAAGAGTGCTAAAAATGAAGAGCTTCTCAAACCGCTTATGGCAAAGCCAAATGTAAAGATTGTATGGGGTGACCTTACAGATTACGATTCACTTCTTGAGGGCATAACAGGTTCAGATTACGTACTTCACGTTGGTGGTATGGTATCCCCTGCGGCTGACTGGAAGCCATACAGAACACAGAAGACAAACATCGGTGCAGCAGAGAACATCTGCAAAGCTGTACTTGCTCAACCGGATCCTGATGCAGTTAAGGTTTGCTATATCGGTACTGTTGCAGAAACAGGTGAC…	ATGAGTGATGGCTGCAAATGCTTTGGAAGCGATTGGCTCAGCGGAAAAACAGTTATTGTAACAGGTGCTTCAGGTGGTATGGGTGCAGGAATTGCTGCAACTCTTATCAAAAAGCACGGCTGCCGTGTTGTAGGCGTAGCAAGAAGCGAGGAGAAGATGCTCAAATTTATTGAAGAGCTCGGTCCTTCATATGCTGAACAGTTTTCTTACAAGCTTTTTGATGTATCTGTCAGGGAAAATTGGGAGAATTTTGCAAAAGAGCTTGAGGAGGAGGGAATAGTTCCTTCCGTACTTATTAACAATGCAGGTATTCTTCCTAAGTTCAAGAGATTTGACAGATATTCTTACGAAGAAATCGAAAGAGCAATGAACATTAATTTCTATTCCTGCGTATACGGT…
GCA_022706685.1	d__Bacteria;p__Bacillota_A;c__Clostridia;o__Oscillospirales;f__Acutalibacteraceae;g__UBA1447;s__UBA1447 sp002069695	ATGAAGAGCAAAAAAACCGTTTTTCTTACCGGCGCCACCGGCAATATGGGATGGGCGGGTTTTCAGGAATTATACAAAAGGAAAGATCAGTATGATATCGTCGTCCTGATCAGAAAAAGCCCGAAAAACGAAGAAATGTTCCGCCCTTACGCCGATGACAAGAGTGTGCGCATCGTATGGGGCGACTTGACGGTCTACGAGGATGTGCTGACTTGCGTCAACGGCGCGGACTATGTGCTTCATGTCGGCGGCATGGTGTCGCCTGCGGCGGATTATTACCCCAAAAAGACCATCAAGACGAATACGACGGCGGCGGAGAATATTGTCAGGGCCGTCAAAGCACAGCCGGACCCGGACGCCGTCAAGGTGGTTTATATCGGAACAGTCGCCGAGACAGGG…	NA
GCA_022763825.1	d__Bacteria;p__Bacillota_A;c__Clostridia;o__Oscillospirales;f__Acutalibacteraceae;g__UBA1081;s__UBA1081 sp022763825	ATGGCTGCTAAAAAAACAGTATTTATTACCGGCGGTACCGGCACTATGGGCTGGGCTGCATTTCAGGAGCTTATCAAGCACGACGACGTAACCGTTAAGGTTCTTGCACGACGCAGTGAGAAAAACCTTGAAAAGCTTAAAAAGTACATGCTTTATCCCAACGTTAAAATCGTTTGGGGTGATTTCCTTGATTACGATGCGATTCTTGAGGGCGTAACCGGAAGCGACTATGTTCTTCATATCGGCGGTATGGTTTCTCCCGCCGCCGACTACAAGCCTTATACGACCCGTAAGGTCAACGTCGGCGCGGCAGAGAACATCTGCAAGGCTGTTCTTGCACAGCCCAATAAGGATGATATTAAAGTCTGCTACATAGGTTCTGTTGCAGAAACGGGCGAC…	NA
GCA_022768065.1	d__Bacteria;p__Bacillota_A;c__Clostridia;o__Oscillospirales;f__Acutalibacteraceae;g__Fimenecus;s__Fimenecus sp022768065	ATGGGAGCTAAAAAAACCGTAATGTTGACCGGCGCTTCCGGTCATATGGGTTTCCACGGCTTTAAAGAACTCTACGCTAAGAAAGACAAGTTCAATCTTGTCCTTTTACTTCGCGGAAGTGAAAAAAACCGTGTTAAATTCAAAGATTTTGAAAATGATCCTTCAGTCAGAATAGTATGGGGCGATCTTACAAACTATGAGGATGTTCTCAATGCCGTTACAGGCGCCGACTATGTCCTTCACGTAGGCGGCATGGTTTCTCCGGCAGCAGACTGGAAACCGTACAGAACACAGAAAACAAACATAGGCGCTGCTCAGAATATCTGCAAAGCAGTTCTTGCTCAGCCCGATCCCGACGCAGTTAAGGTTTGCTACATAGGTACCGTTGCCGAGACAGGC…	ATGGATCAGAATTGGATGAACAATACGACCGTTATTGTAACGGGCGCTTCCGGCGGTATGGGCAAAGGTATTGCCGAATCCCTTATCGTTGATCACGGCTGCACCGTTATCGGTATCGCTCGCAGCGAGGAAAAAATGAAAAAAGTAGTTGAGGAGCTCGGCCCCAATGCCGAAAAATTCAGCTACAAACTTTTTGACGTATCGGTCGAGCAGAATTGGATAGATTTTGCAAAGTATCTTGAGGAAAACGACATTCACCCCGATATTCTCGTTAATAACGCAGGTATCTTGCCGAAATTCGACAGATTCGAGCATTATTCAATGGCAGACATTGAAAGGGCTATGAATATAAACTTCTATTCTGCTGTTTATTCAATACATACGCTTCTTCCGATGATT…
GCA_022772725.1	d__Bacteria;p__Bacillota_A;c__Clostridia;o__Oscillospirales;f__Acutalibacteraceae;g__Eubacterium_R;s__Eubacterium_R sp022772725	ATGGCAAAGAAAACAGTATTTATTACCGGCGGTACCGGTAATATGGGCTGGGCAGCCGTTCAGGAAATGCTCAAAAAGCCAAACGAAATCAATATTAAAATGCTTGCAAGAAAAAGTGCTAAAAACGAAGAAAAGTTAAAGCCGCTTATGAGCAAGCCGAATGTTAAGGTAATCTGGGGCGACCTTCTTGATTATGATAAGATTCTTGAAGGTGTTACAGGCTCCGATTATGTTCTTCATGTTGGCGGTATGGTTTCCCCAACTGCAGACTGGAAGCCTTACAGAACACAGAAAACAAATATCGGCGCGGCTGAAAACATTTGCAAAGCAGTTCTTTCTCAGCCGAATCCTGATGATATTAAGGTTTGCTACATAGGAACAGTTGCCGAAACAGGCGGA…	ATGTCTGATTGTTGGCTTAACGGAAAAACCTGTGTTGTAACAGGTGCTTCCGGCGGAATGGGTGCGGGAATTGCCGCAACTCTTATTAAAAAGCACGGCTGTAAGGTTATCGGCATTGCAAGAAGTGAACCGAAAATGCTCAAATTTATTGAAGAGCTCGGACCTGCCTATGCCGAGCAGTTCTCTTATAAGCTTTTTGATGTTTCAAAGAATGAAAACTGGGTTGAATTTGTAAAAGAGCTTGAAGAGCAGGGCGTTCAGGTTGATATTCTCGTAAATAACGCAGGTATTCTTCCTAAGTTCAAGCGCTTCGACCGCTATGATATGGACGAAATCGAAAGAGCAATAAACATTAATTTTTATTCCTGTGTTTATTCAACAAAAGCATTTCTTCCCATG…
GCA_022779945.1	d__Bacteria;p__Bacillota_A;c__Clostridia;o__Oscillospirales;f__Acutalibacteraceae;g__UBA6857;s__UBA6857 sp022779945	ATGAAGAAGACAGTTTTTCTCACAGGCGCATCAGGCAATATGGGATTCGCCGGCTTCAAGGAGCTTTATAAAAGACGCGATTTGTATAACATTGTTTTACTCAACCGTGACAGCAAGAAAAACAGAGACAAATTCGCTCCGTATGTAAATGATCCCCATGTCACTCTTTATTGGGGCGACCTTACGGTATATGAAGACGTTCTCGCTTGTGTCACCGGTGCGGATTTCATTATTCATGTCGGCGGACTTGTTTCTCCTGCAGCTGACTACTACCCGAAAAAGACGATGTTCACCAACATTACGGCTATGAAGAACATCATCAATGCCGTTAAGGCTCAGCCCGACCCCGATGCCGTTAAAGTTGTATATATTGGCACAGTTGCCCAGACCGGTGACAGA…	ATGTCATATTATGCAAAATGTTGGTTCGATTATAAAACGGTTGTCGTTTCCGGCGCATCAAGCGGAATCGGCAAGGGACTTGTAAAAAGACTGATTAACGACCATTGCTGCAACGTTATCGGAATCGCACGAAACGAAAAGAAAATGAAAGCACTTGTTGAAGAGCTCGGCGATAAAGGCGACCGCTTTTTCACCTACAGTCTTTTTGACGTTTCGATGGAAGAAAACTGGAAAAAATTTGCCGCTGAGCTTGAGGAAAAAGGAATCATTCCCGATATTATCATCAACAACGCCGGTATTCTTCCGAAGTTTGATAAGTTCCTGAATTATACGATGGACGATATCAATAAAGCGATGCAGATCAATTTTTATTCCTGCGTATACTCGATGAGAGCCATG…
GCA_023663865.1	d__Bacteria;p__Bacillota_A;c__Clostridia;o__Oscillospirales;f__Acutalibacteraceae;g__Eubacterium_R;s__Eubacterium_R sp023663865	ATGGCAAAGAAAACTGTATTTATTACCGGCGGTACCGGTAATATGGGTTGGGCTGCTGTTCAGGAAATGCTGAAGCATCCAAGCGACATTAATATTAAAATGCTCGCAAGAAAAAGCCCAAAGAATGAAGAAAAGCTTAAACCTCTTATGGCTAAGCCAAATGTAAAAATTGTATGGGGTGACCTTTGCGATTACGATTCAATTCTTGAGGGTGTAACAGGCTCAGACTACGTTCTTCACGTTGGCGGTATGGTTTCACCTACAGCTGACTGGAAGCCATATAGAACACAGAAAACAAATATCGGTGCTGCACAGAGCATTTGTAAGGCTGTACTTGCTCAGCCGGATCCTAATGCAATTAAGGTTTGTTATATCGGTACTGTTGCTGAAACCGGCGGA…	ATGAGCGATTGTAAATGCTGCTTTAACAGCGATTGGCTGTCAGGAAAAACCGTAATTGTTACCGGTGCATCCGGAGGTATGGGTGCAGGTATTGCTGCTACATTAATAAAAAAACACGGCTGCAATGTAGTTGGTGTTGCAAGATCAGAAGCTAAAATGCTGAAATTTATTGAGGAGCTTGGCCCAACATATGCTGAGCAGTTTTCTTACAAATTATTTGATGTATCAGATAAAGATGCATGGGAAAACTTTGCTGCAGAGCTTGCAGAGCAGGGCGTTAAGCCATCTGTGCTTATTAATAATGCAGGTATTCTGCCTAAGTTCAAGAGATTTGACAGATATTCATACGATGAAATTGAAAGAGCAATGAATATCAATTTCTATTCCTGTGTATATGGT…
GCA_023665085.1	d__Bacteria;p__Bacillota_A;c__Clostridia;o__Oscillospirales;f__Acutalibacteraceae;g__Eubacterium_R;s__Eubacterium_R sp023665085	ATGGCAAAGAAAACCGTATTTATTACCGGTGGTACTGGTAATATGGGTTGGGCTGCTGTGCAGGAAATGATGAAGCATCCAAGTGATATCAACATCAAAATGCTTGCAAGAAAAAGCCCTAAAAATGAAGAAAAGCTTAAGGATCTCATGGCTAAACCAAATGTTAAGGTTGTTTGGGGTGATCTTGGCGATTACGATTCAATACTTGAGGGTGTAACAGGCTCAGATTATGTTCTTCATGTTGGTGGTATGGTATCACCTACTGCAGACTGGAAGCCTTACAGAACTCAGAAAACAAATATAGGTGCAGCTGAAAACATCTGCAAAGCTGTTCTCGCTCAGCCGGATCCTGATGCAGTTAAGGTTTGCTATATTGGTACTGTTGCTGAAACAGGCGGA…	ATGAGTAATACTTGTAAATGCTTCGGAGCTGACTGGCTTTCAGGCAAAACAGTAATCGTTACCGGCGCATCAGGTGGTATGGGTGCAGGAATTGCTGCTACTCTTATTAAAAAACATGGCTGCCGTGTAGTTGGCGTTGCAAGAAGCGAAACAAAAATGTTAAAGTTTATTGAGGAGCTTGGTCCGGATTATGCTTCTCAGTTTTCTTATAAGCTTTTTGATGTATCTTCTAAAGAAAATTGGGAAAATTTTGCTGCAGAGCTTGCCGAAGAGGGTATTGTTCCTTCTGTTCTTATCAACAATGCAGGTATTCTTCCAAAATTTAAGAGATTTGACAGATATTCATATGATGAAATCGAGAAGGCAATGAATATAAATTTCTATTCATGCGTATATGGT…
GCA_023665555.1	d__Bacteria;p__Bacillota_A;c__Clostridia;o__Oscillospirales;f__Acutalibacteraceae;g__UBA6857;s__UBA6857 sp023665555	NA	ATGACAAAATGTTGGTTTGACTATAAGACAGTCATTGTTTCAGGCGCTTCAAGCGGAATAGGTAAGGGTGTTGTTAAAAGACTTATTAACGATCACTGTTGCAAGGTAATCGGTATTGCAAGAAATGAAAAGAAAATGCAGGCTCTTGTTGAAGAACTTGGAGAAAAAGCAAGATTTTTCTCATATTATCTTTTTGATGTGTCAGTCAAAGAAAACTGGGAAAATTTTGCCAAGCAGATCGAAGAAGCAGATATTCATCCCGATATGCTCATTAACAATGCGGGAATTCTGCCGAAGTTCGATAAATTCTCTCATTATTCACTTGAAGATATCGACAAGGCTATGCAGATAAACTTCTATTCCTGCGTTTACTCAATGCATGTTATGCTCCCGATCATC…
GCA_023667385.1	d__Bacteria;p__Bacillota_A;c__Clostridia;o__Oscillospirales;f__Acutalibacteraceae;g__UBA6857;s__UBA6857 sp023667385	ATGATGAAGAAAACTGTTTTACTTACCGGATCATCAGGAAACATGGGTTTTGCAGGTTTCAAAGAGCTTTATCAAAGACGTGATATGTACAATATCGTTCTTTTGAACCGTGACAGCAAAAAGAACAGAGAAAAGTTTGCGCCTTATATGAATGATCCAAGCATCAAGTTTGTGTGGGGTGACCTTACCGTTTATGAAGATGTTCTCAACAGCGTTAACGGTGTTGATTATGTTCTTCACGTTGGCGGACTTGTTTCCCCTGCTGCTGACTACTTCCCGAAAAAGACACTTTTCACAAACGTAACAGCAATGGAAAACATCATCAAGGCTGTTAAAGCTCAGCCCGACCCTGACGCTGTTAAGGTTGTTTATATCGGCACAGTTGCTCAGACCGGCGAC…	ATGACAAAATGTTGGTTTGACTATAAGACCGTCATCGTTTCCGGTGCATCAAGCGGAATCGGTAAAGGGCTTGTGAAAAGGCTTATCAATGACCACTGCTGCCGTGTTATCGGCATTGCAAGAAATGAAAAGAAGATGCAGGCGCTTGTTGAAGAGCTTGGCGAAAAAGCAAGGTTCTTCTCTTATTATCTTTTTGACGTTTCCGTGAAAGAGAACTGGGAAAACTTTGCAAAGCAAATTGAGGAAGCAGGAATTAAGCCTGATATGCTCATCAATAACGCAGGAATTTTGCCGAAGTTCGATAAGTTCTCTCACTATTCAGTTGAGGAAATCGACAAGGCAATGCAAATCAATTTCTATTCATGTGTTTATTCAATGCACGTTATGCTGCCAATCATC…
GCA_024403955.1	d__Bacteria;p__Bacillota_A;c__Clostridia;o__Oscillospirales;f__Acutalibacteraceae;g__UBA1227;s__UBA1227 sp024403955	ATGGCAAACAAAAAGGTATTCATTACCGGTGCTTCCGGTAACATGGGTTGGGCAACATTCAAGAGAATCTATGACTATCGCCCAGACCTTGACATCAACGTTCTTCTTCGTGATTCAGAGAAGAACCGTGCAAAGTTCGCACCATATCTTGGCGACGAGAGAGTTAAAATCGTTTGGGGCGACTTTAACAACTATGATGCAATCCTTGAGTGCGTAAAGGGCGCATCATATGTACTTCACATCGGTGGTTTGGTTTCACCTGCTGCTGACTACTATCCAAAGAAGACTTTAAAGACAAACGTACTTGCAGCTGAAAACATCGTTAAGGCTATCAAGGCTCAGCCAAATCCTGACGACATCGCTGTTGTATATATCGGTACTGTTGCTGAGACAGGTAAC…	NA
GCA_024404025.1	d__Bacteria;p__Bacillota_A;c__Clostridia;o__Oscillospirales;f__Acutalibacteraceae;g__CAG-177;s__CAG-177 sp024404025	ATGGCACAGAAAAAGACAGTGTTCCTTACAGGCGCTTCCGGAAATATGGGTTTCCACAGCTTCCAGGAATTCATGAAGCACAAGGATAAGTATAACCTTGTTGTTCTTCTTCGTGACAGCGAAAAGAACAGAAAGAAATTCAAAGATTATCTTAACCATCCTTCAGTTAAAATCGTTTGGGGTGATCTCAAAAAATACGAGGATGTTCTTAAGTGCGTAACCGGAGCAGACTATGTTCTCCATGTTGGCGGTATGGTTTCTCCCGCAGCAGACTATTATCCCACAAAGACGGTTGTTACCAACACAACAGCAGCAAGGAACATTGTTAATGCCGTTAAGGCTCAACCTGATCCCGATGCAATCAAGGTTGTTTATATCGGCACAGTTGCCGAAACGGGC…	NA
GCA_024404055.1	d__Bacteria;p__Bacillota_A;c__Clostridia;o__Oscillospirales;f__Acutalibacteraceae;g__UBA6857;s__UBA6857 sp024404055	NA	ATGATAAAATGCTGGTTTGATTACAAAACAGTTATTGTTACGGGTGCTTCTGCCGGAATGGGCAAGGGTATCGTTGAAAAGCTGATAAAAGAGCACAACTGCACGGTTATCGGTATTGCAAGAAATGCCGAAAGGCTTGAAAATGTGAAAGAAGAGCTGGGGGATAAAGGCTATAAGTTTTCATACAGAACCTTTGATGTATCCGTTGAGAGTAACTGGATTGACTTTGCACAATATCTGAAAAAAGAGGGTATTCAGCCGGATATACTGATAAATAATGCGGGCATTCTGCCGAGATTTGACAAATTCGGACACTACACCATAGGAGATATAGAAAGAGGGATGAATATTAATTTTTATTCCGCTATTTATTCCATGCATTATCTTCTTCCGCTTATT…
GCA_024404065.1	d__Bacteria;p__Bacillota_A;c__Clostridia;o__Oscillospirales;f__Acutalibacteraceae;g__CAG-177;s__CAG-177 sp024404065	ATGGCACAGAAAAAAAGAGTATTCCTTACTGGTGCTTCAGGTAACATGGGTTTCCAGAGCTTTAAAGAGTTCATGAAGCACAAGGATCAGTACGACGTAGTTGTTCTTCTTCGTGACAGCCAGAAGAACAGAGAGAAATTTGCTGATTACATGAACGATCCTTCAGTTACTATCGTTTGGGGCGATCTTAAAGATTATGATAAGATCCTTGAATGTGTAACTGGCGCAAATTACGTTCTTCATATCGGCGGTATGGTATCTCCCGCTGCTGACTACTTTCCCACTAAGACTGTACAGACAAATACTACAGCTGCAAGAAATATCGTAAACGCAGTTAAGGCTCAGCCTAACGCAGACGATATCAAGGTTGTTTACATTGGTACAGTTGCTGAAACAGGC…	NA
GCA_024404095.1	d__Bacteria;p__Bacillota_A;c__Clostridia;o__Oscillospirales;f__Acutalibacteraceae;g__CAG-488;s__CAG-488 sp024404095	ATGGCAAAGAAAACCGTAGCTCTTACAGGTGCTTCGGGTAACATGGGTTACCAGGGCTTCAAAGAGCTTTACAAACAGAAAAACAGATATAATATTGCTCTTCTCCTCAGAGACAGCGAAAAGAATCGCGAAAAGTTCAAGAATTTCATTAACGATCCCTCAATCAGAATCGTATGGGGTGATCTCACAAAGTATGAGGACGTTTTTGACCTTGTAACAGGTGCAGACTATGTTCTCCATGTCGGCGGTATGGTTTCTCCCGCTGCTGACTACTATCCCAAGCGCACACTTAAGACAAATACAACAGCTGCACAGAACATTGTTGACGCTGTTAAGGCTCAGCCCGACCCCGACAGCATCAAGGTTGTTTACATCGGTACTGTTGCCGAAACAGGTGAC…	NA
GCA_024680655.1	d__Bacteria;p__Bacillota_A;c__Clostridia;o__Oscillospirales;f__Acutalibacteraceae;g__UMGS263;s__UMGS263 sp024680655	ATGGATAAGAAAAAGGTTGTTTTTTTAACAGGTTCATCAGGCACAATGGGCTATGCAGGCTTTAAAGAGCTTTATGCAAGAAAAAGTGAACTTGGAATCACAAAAATTGTTCTTTTGAACAGAGGCAGTGAAAAGAACAAGGCAAAGTTTGCTGATTATGCAAACGATTCCTTTGTTAAGTTAGTTTGGGGTGACCTTACTAATTACGATGATGTTCTTGAATGTGTTGAAGGCTCTGACTATGTTCTTCATGTTGGCGGTATGGTTTCACCAGCAGCCGATTACAGACCAAAGGCAACACAGAAAACAAATATCGGTGCAGCACAGAATATCGTTTCTGCAATTAAGGCACAGCCTAACGCTGACGATATAAAACTTGTTTATATAGGCACAGTTGCA…	ATGGCAAACAAAATTACATGGCTTTATGGCAAAACAGTTATTGTTACAGGTGCTTCAAGCGGTATGGGTAAGGATATTGCAACCCGCCTTATCAAAGAACATAGCTGCACAGTAATCGGTGTTGCAAGAAGCGAAGCAAAAATGAAAGCTTTTAATGAAGAACTTGGTGAATATGCAAAACAGTTTACATATAAATTGTTTGATGTTTCAATTCTTGAAAATTGGCAAGATTTTGCAAAATGGATTGAAGAAAACAATATCCACCCAGATATTCTTATAAACAATGCTGGTATTCTTCCAAAGTTTGATAAGTTTGAGAATTATTCTATTGAGGATATAAGAAAGGCCATGGATATTAACTTCTTTTCTAATGTCTATTCAATGAAGGTTATGATGCCG…
GCA_024684435.1	d__Bacteria;p__Bacillota_A;c__Clostridia;o__Oscillospirales;f__Acutalibacteraceae;g__JAAZFZ01;s__JAAZFZ01 sp024684435	ATGGCAAAGAAAACTGTGTTTCTAACCGGCGCTTCAGGCAATATGGGCTGGGCGGGTTTTAAAGAGCTTTATGCGAGAAAAGAAAAATTTAACATAGTACTGCTTTTGAGAGGCAGCGAAAAAAACAAAGCAAAATTTGCCGAGTTCGCCAACGATCCCTGTGTAAAGATAGTCTGGGGCGATCTGACAAATTACGACGATGTGCTTAAGGGCGTCACCGGCGCGGACTATGTCCTGCATGTGGGAGGCATGGTTTCTCCCGCTGCGGACTATTTTCCAATAAAGACCATAAAGACCAACACCACGGCGGCGAAGAATATCGTCAATGCGGTAAAGGCTCAGCCGAATCCGGACGATATTTCCGTGGTATACATAGGTACTGTGGCACAGACCGGGGAC…	NA
GCA_024689165.1	d__Bacteria;p__Bacillota_A;c__Clostridia;o__Oscillospirales;f__Acutalibacteraceae;g__JAILDS01;s__JAILDS01 sp024689165	ATGAAGACTGTTTTTATCACCGGCGCGTCGGGCACTATGGGGCACGCGACGTTTCTTGAATTCCGCAAGCACAGGGACAAGTTCAGCGTCGTGCTCCTGCTCCGCGACAGTATGAAGAACAGAAAGCTCTTTGCCGACTATATCAACGACCCGCTCGTAAGGATCGTCTGGGGCGATCTGACGAATTATGCGGACGTCTACAAATGCGTGACCGGCTCCGATTACGTCCTGCATATCGGCGGAATGGTGTCGCCCGCCGCTGACTATTACCCCAAGAAAACGATCGCGACCAACACCGCCGCCGCCGATAACATCGTTTCCGCCGTAAAAGCGCAGGATGACCCGGACGCGATAAAGGTCGTCTACATCGGCACCGTCGCCGAGACCGGCGACCGCAAC…	NA
GCA_024692685.1	d__Bacteria;p__Bacillota_A;c__Clostridia;o__Oscillospirales;f__Acutalibacteraceae;g__CAG-177;s__CAG-177 sp024692685	ATGGTACAGAAAAAAACAGTGTTTTTAACCGGCGCCTCGGGAAATATGGGTCATCACAGTTTTCTCGAATTCATGAAGCATAAGGATCAGTACAATATTGTAGTTCTTATCAGAGACAGCGAGAAAAACAGAAAATTGTTCGCAGACTATCTCAATGATCCCTCGGTAAGAATTGTCTGGGGCGATCTCAAAAACTACGCAGATGTTGAAAAGTGCGTAGCCGGTTCAGATTACGTTCTTCATGTCGGCGGTATGGTTTCTCCCTCTGCCGATTATTATCCGACAAAGACCGTTGTTACCAATACAACTGCTGCCAGAAACATCGTTAACGCAGTCAAAGCTCAGCCCAATCCCGATGCGATTAAGGTTGTCTATATCGGTACGGTTGCCGAAACCGGT…	NA
GCA_024693205.1	d__Bacteria;p__Bacillota_A;c__Clostridia;o__Oscillospirales;f__Acutalibacteraceae;g__UBA1425;s__UBA1425 sp024693205	GTGGCAGATAAAAAGAATGTTTTTCTGACAGGCGCATCCGGCAACATGGGTTGGCAGGGCTTCAAGGAGCTTTATGCCAGAAAGGATAAGTTCAACATAACCGTTCTCCTGAGGAACAGTCAAAAGAACAAAGAAAAGTTTCTTCCCTATATGACCGATCCGTCGGTAAGGATAGTTTGGGGAGATCTCACAAAATACGAGGACGTGCTCGAAGGAGTAAACGGAGCGGATTATGTCCTTCATGTCGGAGGTATGGTATCTCCTGCGGCGGACTATTACCCGAAAAGGACGATGAAAACAAATACGACGGCAGCCAAAAACATCGTCGAAGCGGTCAAGGCGCAGCCCGATCCGGACGAAGTGAGGCTTGTATATATCGGAACTGTCGCCCAGACGGGA…	NA
GCA_024696725.1	d__Bacteria;p__Bacillota_A;c__Clostridia;o__Oscillospirales;f__Acutalibacteraceae;g__Eubacterium_R;s__Eubacterium_R sp024696725	ATGGCAAAGAAAACCGTATTTCTTACCGGCGGTACTGGTAATATGGGATGGGCAGCCGTTCAGGAAATGGTTAAGCATCCCGGCGAAATCAACCTTAAGATTTTAGCAAGAAAGAGCCCGAAGAATATCGAGAAGCTCAGGGACTTAGCCGCTAAGCCGAACGTTCAGATTGTATGGGGCGACCTTACTGACTACCGTTCAATTCTCGAGGGCGTTACAGGCTCCGACTACGTTCTTCATGTCGGCGGTATGGTATCCCCCGCCGCCGACTGGAAGCCTTACAGAACACAGAAAACAAATATCGGCGCTGCCGAGAATATCGTAAAGGCCGTTCTTGCTCAGAAGGACCCCGACGCCGTTAAGGTTTGTTACATAGGCACGGTAGCCGAGACCGGCGAC…	ATGAGTAATTGTTGGCTTCAGGGTAAAACCGCTATCGTAACCGGCGCTTCGGGCGGTATGGGAGCAGGCATTGCCGCAACGCTTATTAAAAAGCACGGCTGTACCGTTATCGGCGTAGCAAGAAGCGAGCCGAAAATGCTGAAGTTTATAGAGGAGCTCGGCGAGGAGTATAAAAATCAGTTCTCGTACAAGCTTTTCGACGTATCGGTTAAGGAAAACTGGGAAGCCTTTGCCGCTGAGCTTAAGGAAAACGGCGTAAAGCCTGATATTCTTATTAACAACGCGGGTATTCTTCCCAAGTTCAAGCGCTTCGACAGATATTCCTACGACGAAATCAATCAGGCTATGAATATTAATTTCTATTCCTGTATTTATTCAACCAAGACTCTTCTTCCTATG…
GCA_024699005.1	d__Bacteria;p__Bacillota_A;c__Clostridia;o__Oscillospirales;f__Acutalibacteraceae;g__UBA1081;s__UBA1081 sp024699005	ATGTCTACTACCAAAAAAACCGTATTTATGACCGGCGGCACCGGAACAATGGGCTGGGCCACATTTCAGGAGCTTCTCAAACATCCTGGTGAAGTAAACATCAGACTTCTTGCCCGCAAGGGTGAAAAGAACTTCAAATTATTGAAGGACTACCTCTCCTATCCAAACGTCAAAGTCATTTGGGGCGATCTTCTTGATTATGACTCCATTCTTGAAGGCGTGACCGGTGCAGATTACGTTCTGCATATCGGCGGTATGGTTTCACCCGCCGCTGATTACAAACCATATACGACGCAGAAAACCAATATAGGTGCGGCTAAAAATATCGTAGCTGCAGTCAAGGAGCAGCCCAATGCCAATGATATCAGGGTCTGCTTTATCGGTACCGTTGCCGAGACG…	NA
GCA_900167205.1	d__Bacteria;p__Bacillota_A;c__Clostridia;o__Oscillospirales;f__Acutalibacteraceae;g__Eubacterium_R;s__Eubacterium_R coprostanoligenes	ATGGCAAAGAAAACCGTATTCCTTACCGGCGGTACCGGTAATATGGGTTGGGCTGCAGTTCAGGAAATGATTAAGCATCCAAATGAAATCAACATTAAGATGCTTGCAAGAAAGAGCCCAAAGAACGAAGAAAAATTAAAGGGTATTATGGCAAAGCCAAATGTTCAGGTTGTATGGGGTGACTTGGGCGATTACGACTCAATCCTTGAGGGTGTAACAGGTTCTGACTATGTTCTTCATATTGGTGGTATGGTATCTCCAACAGCTGACTGGAAGCCATACAGAACACAAAAGACAAACATCGGTGCTGCACAGAATATCTGCAAGGCTGTTTTGGCTCAACCGAACGCTGATGATATTAAAGTATGCTACATCGGTACTGTTGCTGAAACAGGCGAC…	ATGAGCACATGTTGGCTTCAAGGCAAGACTGTTGTTGTTACCGGCGCTTCAGGCGGTATGGGTGCAGGCATTGCCGCAACTCTTATTAAAAAACACGGTTGTACTGTTATCGGTGTGGCAAGAAACGAAAAGAAAATGCTTAAGTTCGTTGATGAGCTTGGCGAAACTTATGCAAAGCAGTTTTCTTATGAGCTTTTTGATGTAAGTTCAAAAGAGAATTGGGAAAAATTTGCAGAGGAGCTTCAGGAAAAGGGCGTTAAGGTTGATGTTCTCATCAACAACGCAGGTATTCTTCCAAAGTTCAAGAGATTTGACAGATATTCTTATGAAGAAATCGAAAGAGCTATGAACATCAACTTCTACTCTTGCGTATATTCAGTTAAGACAATGTTGCCAATG…
GCA_900313475.1	d__Bacteria;p__Bacillota_A;c__Clostridia;o__Oscillospirales;f__Acutalibacteraceae;g__RUG806;s__RUG806 sp900313475	ATGAAAACTGTATTTCTCACCGGCGGTTCCGGAACGATGGGTTGGGCGGCTTTCAAGGAGCTTTATAAACAAAAGGACATAAAGATTAATTTCCTTGCAAGACCGAGCGACAAAAACAAAGAGCTTCTTCTTCCCTATATGGGCAAGAAGAATGTTGAAATAATCTGGGGCGATTTCCTTGATTATGATTCGATTCTTAAGGGTATCACCGGGTGCGATTATGTTCTTCACATCGGCGGAATGGTTTCCCCGCAGGCTGACTATAAACCCTATACAACAAGAAAAGTTAACGTAGGTGCTGCCGAAAACATTTGCAAAGCAGTTCTCGCACAGCCCAATGCAGATGACATTAAGGTATGCTACATAGGTTCCGTTGCGGAAACAGGCGACAGAAATTAT…	NA
GCA_900314355.1	d__Bacteria;p__Bacillota_A;c__Clostridia;o__Oscillospirales;f__Acutalibacteraceae;g__UBA1081;s__UBA1081 sp900314355	ATGTCTGAGAAAAAAACAGTATTTATGACCGGTGCCACAGGAAACATGGGATGGGCATCATTTCAGGAGTTATTAAAGCATCCGGACAAGGTCAACATCAGACTCATTGCAAGAAAAAGCCAGAAAAATTTCGACAAATTAGGTCCTTACCTTTCTTATCCAAACGTCAAGGTAATTTGGGGCGATTTGCTTGATTACGACAGCATTCTTGAAGGAATAACAGGTTCTGATTATGTCCTTCATATCGGCGGAATGGTTTCGCCTTCCGCTGATTACAGACCTTATTCCACTTTAAAAACTAATATTACAGCGGCGGAAAATATCTGCAAAGCGGTTCTTGCTCAGCCTAACGCGGACGATATCAAGGTCTGCTATATTGGTACAGTCGCTGAAACAGGC…	NA
GCA_900315285.1	d__Bacteria;p__Bacillota_A;c__Clostridia;o__Oscillospirales;f__Acutalibacteraceae;g__RUG420;s__RUG420 sp900315285	ATGGCCAACAAGACTGTCTTCATGACCGGTGCCTCCGGTCACATGGGCTGGGCAAGCTTTAATGAAATCTATGACAAGCGCCCTGACCTGAACATCACGGTCCTTCTCCGCGACAGCGAGAAAAACCGCAACAAATTCGCCAAGTGCCTCGGAGACCCCCGCGTCAAGATCGTCTGGGGTGACCTGAATGACTATGATAGCATCCTCCGCGGTGTCACAGGAGCAGACTATGTTCTCCATATTGGTGGTATGGTCTCCCCTGCTGCTGACTACTACCCGAAACGCACTCTGAAAACCAATGTCGCCGCTGCTGAGAACATTGTCAAAGCAGTCAAAGCACAGCCGAATGCAGATGACATGATTGTTGTCTACATTGGCACTGTCGCTGAGACCGGCAAC…	NA
GCA_900315985.1	d__Bacteria;p__Bacillota_A;c__Clostridia;o__Oscillospirales;f__Acutalibacteraceae;g__Fimenecus;s__Fimenecus sp900315985	ATGGCTGACAAAAAAACCGTAATGCTTACAGGCGGATCGGGCAATATGGGCTTTGCCGGATTCAAAGAGCTTTATGCTAAAAAAGACAAGTTTAACATCACTCTTCTTTTAAGAGGCAGTGAGAAAAACCGTGAAAAGTTTAAAGCTTATCTTAACGACCCGTCGGTAAGAATTGTCTGGGGCGACCTTACAAATTATGACAATGTTCTTGACGCTGTTACAGGCGCAGATTATGTCCTGCATGTAGGCGGCATGGTATCCCCTGCTGCTGACTGGAAGCCTTACAGGACCCAGAAAACCAATATCGGCGCAGCACAGAACATCTGCAAGGCAGTGCTTGCACAGCCTAACGCTGACGATATTAAGGTTTGCTACATAGGTACTGTTGCAGAGACAGGC…	ATGGACAAATTATGGATGAACAATAAAACCGTTATCATAACAGGTGCTTCGGGCGGTATGGGCAAAGGCGTTGCCGAGAAGCTTATAAAGGAGCACGGCTGTACGGTTATAGGCATTGCAAGAAGCGAAGAAAAAATGCAGAAGGTTGTCGCTGAGCTCGGTGATGACGCCGACAAATTCTCATATCAGCTTTTTGATGTTTCAAAAGAGGAAAACTGGATTACATTTGTTGACTATCTCAAGGAGAATAAAATTCACCCTGATATACTTATTAACAATGCAGGTATTTTGCCGAAGTTTGACAAATTCCAGAATTATCCGGTTGAGTATATAGAAAATGCAATGAATATCAATTTCTACTCGGCGGTGTATTCAATTCACGCACTGCTTCCCCTGCTT…
GCA_900316345.1	d__Bacteria;p__Bacillota_A;c__Clostridia;o__Oscillospirales;f__Acutalibacteraceae;g__Eubacterium_R;s__Eubacterium_R sp900316345	NA	ATGAGTAATAAATGCTGGCTTAGCGGCAAAACCGCCGTTGTTACGGGCGCCTCGGGAGGTATGGGCGCAGGCATTGCCGCAACGCTTATTAAAAAGCACGGCTGTACCGTAATCGGTATTGCAAGGTCCGAGCCGAAAATGCTTAAGTTTATTGATGAGCTCGGCGAGGAATACAGGGATAAATTCACTTATAAGCTTTTTGACGTTTCGGTTAAAGAAAACTGGGAAAGCTTTGCAGATGAGCTTAAAGAAAACGGCATTAAGCCCGATATTCTTGTTAATAACGCGGGAATTCTTCCCAAATTCAAGAGGTTTGACAGATATTCTTACGACGAAATAAATCAGGCAATGAACATCAACTTCTATTCCTGCATTTATTCAACAAAAACCCTTCTTCCC…
GCA_900317085.1	d__Bacteria;p__Bacillota_A;c__Clostridia;o__Oscillospirales;f__Acutalibacteraceae;g__RUG420;s__RUG420 sp900317085	ATGGCAAAGAACAACAAAAAGGTCTTCATCACCGGTGCTTCCGGCCACATGGGCTGGGCCACCTTCAAGGAGATCTACTGGAACAGACCCGACCTCACCATCTCCGTCCTCATCAGAGATTCCGAGAAGAACCACAAGCTCTTCGACGGCTATCTGAACGATGACAGAGTCGAGATCGTCTGGGGCGACTTCGGCGACTACGATGCCATCCTGAAAGGCATCACCGGCGCGAGCTATGTCCTGCACATCGGCGGCATGGTCTCCCCCGCAGCTGACTACTGGCCGAAGAGAACCCTCAAGACCAACGTCATGGCTGCCGAGAACATCGTCAAGGCTGTCAAGGCACAGAAGAATCCCGACGACATCACCGTCGTCTACATCGGCACCGTCGCCGAGACC…	NA
GCA_900317985.1	d__Bacteria;p__Bacillota_A;c__Clostridia;o__Oscillospirales;f__Acutalibacteraceae;g__RUG420;s__RUG420 sp900317985	ATGGCAACCACTAACAAAAAGGTATTCATTACCGGTGCTTCCGGCCACATGGGCTGGCAGACTTTCCAGGAGATCTATCTGAACAGACCCGACCTCGACATCGTCGTCCTGATCAGAGACTCTGAAAAGAACCGCAACCTGTTCGCAGGTTACATGAACGACAAGCGCGTCAAGATCGTCTGGGGCGACTTCGGCGACTACGATGCCATCCTTGAAGGCATCACCGGCGCCAGCTATGTCCTGCACATCGGCGGCATGGTTTCCCCCGCGGCTGACTACTGGCCGAAGAGAACACTCAAGACCAACGTCATGGCCGCTGAGAACATCGTCAAGGCTGTCAAGGCTCAGAAGAACCCCGACGACATCGTCGTCTGCTACATCGGCACCGTCGCCGAGACC…	NA
GCA_900318715.1	d__Bacteria;p__Bacillota_A;c__Clostridia;o__Oscillospirales;f__Acutalibacteraceae;g__RUG420;s__RUG420 sp900318715	ATGGCAAACAAAACCGTATTCATTACCGGTGCCTCCGGTAACATGGGCTGGGCTTCGTTCCAGGAAATCTACAAGAACCGCCCGGACCTCAACCTCGCCGTTCTGCTTCGTGATTCCGAGAAGAATCGCGAGAAGTTCGCCGACTACACGAATGACCCGCGGGTCAAGATTGTCTGGGGCGACTTCGGCAACTATGACGCCATCCTTGAAGGCATTACCGGCGCAAGTTATGTCCTGCACATTGGCGGCCTCGTCTCTCCGGCAGCTGACTACTATCCGAAGAGAACCCTGAAAACCAACGTCACCGCGGCGGAAAACATTGTCAAAGCCGTCAAGGCGCAGCCGAACCCGGACGACATTACCGTCGTCTACATCGGCACCGTTGCCGAGACCGGCAAC…	NA
GCA_900319455.1	d__Bacteria;p__Bacillota_A;c__Clostridia;o__Oscillospirales;f__Acutalibacteraceae;g__CAG-177;s__CAG-177 sp900319455	ATGGCGAAAAAAACCGTATTTCTTACCGGCGCTTCCGGTAATATGGGCTTTCACAGCTTTACCGAGTTTCTCAAACACAGAGATAAGTTCAACATTGTTGTTCTTCTCAGAGGCAGTGAAAAAAACAAACTTAAATTCAAGCCCTATGAAAATGATCCCTGCGTTAAAATTGTTTGGGGCGACCTTACAAAATATGAGGATGTTCTTTCCTGCGTAGCGGGCGCCGATTATGTTCTTCATGTAGGCGGTATGGTATCGCCCGCCGCTGACTATTTCCCCACAAAAACCGTTGTTACCAACACCACAGCCGCGAGAAATATTGTTAATGCCATAAAGGCTCAGCCCGACCCCGACTCAATCAAGCTTGTTTATATCGGCACGGTTGCCGAAACAGGCGAC…	NA
GCA_900321595.1	d__Bacteria;p__Bacillota_A;c__Clostridia;o__Oscillospirales;f__Acutalibacteraceae;g__UBA1081;s__UBA1081 sp900321595	ATGGCAAACAAGAAGACCGTTTTCATGACCGGCGGCACCGGCAACATGGGCTGGGCGGCGTTCCAGGAAATGCTGCGCTGCCCCGACCAGATCGACATCCGTCTGCTGGTTCGCAAGAGCCGCAAGAACTTCGATCTGCTGGGCGAATACCTGTCCTACCCCAACGTAAAGGTGATCTGGGGCGATCTGAAGGACTACGACTCCATCCTGGAGGGTGTGACCGGCGCGGATTACGTGCTGCACGTCGGCGGAATGGTCTCCCCCGCGGCAGACTACAAGCCCTACACCACCGCGAAGACCAACATCACCGCGGCTGAGAACATTGTCAAGGCCGTCCTGGCGCAGCCCAACGCGGACGACATCAAGGTCTGCTACATCGGCACCGTGGCCGAGACCGGC…	NA
GCA_900321905.1	d__Bacteria;p__Bacillota_A;c__Clostridia;o__Oscillospirales;f__Acutalibacteraceae;g__Eubacterium_R;s__Eubacterium_R sp900321905	ATGGCTAAAAAAACCGTATTCCTTACCGGCGGTACCGGTAATATGGGCTGGGCTGCTGTTCAGGAAATGATTAAGCACCCAAACGAGATTAATCTTAAAATTCTTGCAAGAAAGAGTCCCAAAAACGAGGAACTTTTGAAAGGTCTTATGGCTAAGCCAAATGTTCAGATTGTTTGGGGCGACCTTACAGACTATGACAGCCTGCTTGACGGTATTACAGGCGCTGACTACGTGCTTCACGTTGGCGGTATGGTATCCCCTGCGGCTGACTGGAAACCTTACAGAACACAGAAAACCAACATCGGCGCTGCTGAGAATATCTGCAAAGCAGTTCTTGCTCAGCCGGACCCTGACGCAGTTAAGGTTTGCTACATAGGCACCGTTGCAGAAACAGGTGGA…	ATGGATAATTGTTGGCTGCAGGGCAAAACTGCAATTGTTACAGGTGCTTCAGGCGGTATGGGCGCAGGAATCGCCGCAACTTTAATCAAAAAACACGGTTGCACCGTTATCGGTATTGCACGCAGCGAACCTAAAATGCTCAAGTTCGTTGAAGAACTCGGCGACGAGTACAGGGAACAGTTTTCTTACAAACTCTTTGACGTATCAAGTCGCGAGAATTGGGAGAATTTTGCTGAGGAACTCAAGGAAAACGGCACGAAAATTGATATCCTGATTAATAACGCAGGTATCCTGCCGAAGTTCAAGAGATTTGACAGATACTCATATGAGGAAATTGAGCAGGCAATGAACATCAATTTTTACTCTGCGGTTTACTCAATAAAAACGCTGCTGCCAATG…
GCA_900539165.1	d__Bacteria;p__Bacillota_A;c__Clostridia;o__Oscillospirales;f__Acutalibacteraceae;g__Eubacterium_R;s__Eubacterium_R sp900539165	ATGGCAAAGAAAACAGTATTCCTTACCGGCGGTACCGGTAACATGGGTTGGGCTGCTGTACAGGAAATGCTCAAGCATCCAAATGAAATCAACATTAAGATGCTCGCAAGAAAAAGCCCTAAGAACGAAGAAAAGCTCAAGGACCTTATGGCTAAGCCAAATGTTCAAATCGTATGGGGTGACCTCGGCGACTATGATTCAATTCTTGAGGGTGTAACAGGCTCTGACTATGTTCTTCATATCGGCGGTATGGTATCTCCGACAGCTGACTGGAAGCCATACAGAACTCAAAAGACAAACATCGGCGCTGCTCAGAACATCTGTAAGGCAGTTTTGGCTCAGCCAAATGCTGATGACATTAAGGTTGCATACATCGGTACTGTTGCTGAAACAGGCGGC…	ATGAGCGAATGTTGGCTCCACGGAAAAACAGTAGTAGTTACAGGTGCATCGGGAGGAATGGGTGCAGGAATCGCAGCCACTCTTATTAAAAAACACGGCTGTACCGTAATCGGTGTTGCAAGAAGCGAGAGCAAAATGCTAAAGTTCATTGATGAACTTGGCGAGGAATATGCAAAGCAATTCAGCTATAAGCTGTTTGATGTATCGGTAAGAGAAAATTGGGAGAGCTTTTATCAGGAGCTTAAAGATAACGGCACAAAGGTTGATGTTTTAATTAACAATGCCGGTATTCTTCCTAAGTTTAAGAGATTTGATAAGTATTCGTATGAAGAAATCGATATGGCTATGAACATTAATTTCTACTCGAGTGTTTATTCGGTAAAAACCATGCTTCCTATA…
GCA_900539325.1	d__Bacteria;p__Bacillota_A;c__Clostridia;o__Oscillospirales;f__Acutalibacteraceae;g__Eubacterium_R;s__Eubacterium_R sp900539325	ATGGCAAAGAAAACCGTATTCGTTACCGGCGGTACCGGTAATATGGGTTGGGCTGCAGTTAAGGAAATGATTAAGCATCCAAATGAAATCAACATCAAGATGCTTGCAAGAAAAAGCCCAAAGAACGAAGAAAAATTAAAGGGTATTATGGCTAAGCCTAATGTTCAGGTTGTATGGGGCGACTTGGGCGATTACGATTCAATCCTCGAAGGCGTAACAGGCTCAGACTATGTATTACATATCGGCGGTATGGTATCTCCTACTGCTGACTGGAAGCCATACAGAACACAAAAAACAAATATCGGTGCTGCTCAGAACATCTGCAAGGCTGTTTTGGCTCAACCGAACGCTGATGATATTAAAGTATGCTACATCGGTACTGTTGCTGAAACCGGCGAC…	ATGAATACATGTTGGCTTCAAGGCAAAACCGTAGTTGTTACCGGCGCATCGGGCGGTATGGGTGCAGGTATTGCCGCAACACTTATCAAAAAACACGGTTGCACCGTTATCGGCGTAGCAAGAAACGAAAAGAAAATGCTTCACTTCATTGAAGAACTCGGCGAAACATATGCAAAGCAATTTTCATACGAGCTTTTTGATGTAAGCGTTAAAGAAAATTGGGAGAACTTTGCAAACGAGCTCAACGAAAAAGGCATTAAGGTTGATATTCTTATCAACAATGCAGGTATTCTTCCAAAATTCAAGAGATTTGACAAATATTCTTATGACGAAATCGAAAGAGCAATGAACATCAACTTCTACTCTTGCGTATATTCGGTTAAAACAATGTTGCCGATG…
GCA_900539425.1	d__Bacteria;p__Bacillota_A;c__Clostridia;o__Oscillospirales;f__Acutalibacteraceae;g__Eubacterium_R;s__Eubacterium_R sp900539425	ATGGCAAAGAAAACAGTATTTATTACCGGCGGTACCGGTAACATGGGCTGGGCAGCCGTTCAGGAAATGCTTAAAAAGCCCAACGAGATCAATATCAAAATGCTTGCAAGAAAGAGCAAGAAAAACGAAGAACTTTTACAGCCCCTGCTTTCAAAACCAAACGTAAAGGTTATCTGGGGCGATCTTCTTGAATACGATGCTATTCTTGAAGGTGTAACAGGTTCCGATTATGTACTTCACGTTGGCGGCATGGTTTCTCCCACCGCAGACTGGAAGCCTTACAGAACTCAGAAAACAAACATCGGCGCAGCTCAGAATATCTGCAAGGCAGTTCTTGCACAGCCCGATCCTGACGCTGTTAAAGTTTGCTACATAGGCACAGTTGCCGAAACAGGCGGA…	ATGTCCAACTGGCTTGACGGAAAAACCTGTATCGTAACCGGCGCGTCCGGCGGTATGGGCGCTGGCATTGCCGCAACACTTATCAAAAAGCATGGTTGCCGCGTTATAGGCGTAGCAAGAAGCGAAACGAAAATGCTCAAGTTTATTGAGGAGCTCGGCCCTACATATGCAGAGCAGTTTTCATATAAGCTTTTTGATGTTTCAAAAAATGAAAACTGGGTTAATTTTGTAAAAGAACTTGAAGAGGAAAACATCAGCGTTGATGTGCTTGTAAACAATGCAGGTATTCTTCCCAAGTTTAAGAGATTTGACCGCTATGAAATGGATGAGATTGAAAAGGCAATCAATATCAATTTCTATTCATGCGTTTATTCCACAAAGGCACTTCTGCCGATGCTT…
GCA_900539465.1	d__Bacteria;p__Bacillota_A;c__Clostridia;o__Oscillospirales;f__Acutalibacteraceae;g__CAG-488;s__CAG-488 sp900539465	ATGTCTGAGAAAAAAACCGTACTGCTCACCGGCTCATCGGGAACAATGGGCTTGGCAGGCTTTAAAGAGCTTTATGCCAAAAGAGACAAATACAACATTGTTTTGCTCAACAGGGGCAGCGATAAAAACAAAAAGCTTTTTGAGGTTTATGCAAATGACCCCTGCGTTAAGCTCGTCTGGGGCGATTTGACAAATTACGACGACGTTCTTGAGGCCGTAACAGGTGCGGACTACGTTCTTCATGTCGGCGGAATGGTATCCCCCGCGGCAGACTACTATCCGCTCAAAACTCTTAAAACCAACGTATCTGCGGCAGAGAACATAGTTAGGGCGATTAAAGCTCAGCCCGACCCAGACAAGGTCAAGGTCGTTTATATAGGCACTGTTGCCGAAACAGGC…	NA
GCA_900539775.1	d__Bacteria;p__Bacillota_A;c__Clostridia;o__Oscillospirales;f__Acutalibacteraceae;g__Eubacterium_R;s__Eubacterium_R sp900539775	ATGGCAAAGAAAACAGTATTTATTACCGGCGGCACCGGTAATATGGGCTGGGCTGCCGTTCAGGAAATGCTCAAAAAGTCCAACGAAATCAATATTAAAATGCTTGCCAGAAAAAGTGCAAAGAATGAGGAGCTGTTAAAGCACCTTGTTGCTAAGCCGAATGTAAAGGTTATTTGGGGAGATCTTCTTGACTATGATGCAATCCTTGAGGGTGTAACAGGATCCGACTATGTTCTTCATGTCGGCGGTATGGTTTCTCCCACAGCAGACTGGAAACCCTACAGAACTCAGAAAACAAACATCGGTGCAGCTCAAAACATCTGCAAAGCAGTTCTTGCTCAGCCAAATAAAGACGATATTAAGGTTTGCTACATAGGCACAGTTGCAGAAACAGGCGAC…	ATGTCAAATTGTTGGCTCAGCGGAAAAACCTGTGTTGTAACAGGCGCTTCCGGAGGTATGGGTGCAGGCATTGCCGCAACACTCATAAAAAAACACGGTTGTAAGGTTATCGGTATAGCAAGAAGCGAACCGAAAATGAAAAAGTTTATTGAAGAGCTCGGCCCAACATATGCAGAGCAGTTTTCCTATAAGCTTTTTGATGTTTCAAAGAATGAAAATTGGGTAAATTTTGCTCAGGAGCTTAAAGATGAGGGCGTTAAGATTGATGTTCTTGTTAACAATGCCGGCATTCTTCCCAAATTCAAAAGATTTGATCGCTATGAGATGGATGAAATTGAAAAGGCAATCAACATCAATTTCTATTCTTGTGTTTATTCAATTAAGGCATTGCTTCCCATG…
GCA_900540085.1	d__Bacteria;p__Bacillota_A;c__Clostridia;o__Oscillospirales;f__Acutalibacteraceae;g__Scybalenecus;s__Scybalenecus sp900540085	ATGGCTAAAAAAACCGTATTTATTACCGGCGGTACCGGTAACATGGGTTGGGCTGCTGTTGAAGAAATGTTAAAGCACCCAAAAGAAATAAACATCAAAATTCTTGCTCGTAAGAGTCCTAAAAACCAAGAAAAACTCAAAGATTTAATGGCTAAACCAAATGTTAAAATCGTTTGGGGCGATTTTCTTGACTATGACTCAATTCTTGAAGGCGTAACAGGTTCAGACTACATATTACATATCGGCGGTCTGGTTTCGCCTGTTGCTGACTACAAACCATATACAACAAGAAAAGTTAATGTAGGTGCAGCTGAAAATATTTGTAAAGCAGTTCTTGCACAACCTAACAAAGACGATATTAAAGTTTGCTATATTGGTACAGTTGCTGAGACAGGTGCA…	ATGTGGATGCAAGGAAAAACAGTTGTCATTACCGGTGCTTCAAGCGGTATGGGTAAAGGCATTGCTGAAAAATTGATAAAAGAATACGGCTGCAATGTTATCGGCGTTGCAAGAAGCGAAGTTAAGATGAAAAAGTTTGTTGAAGAACTCGGCTTTTATGCAGGCAAGTTTTCATACGAACTTTTCGATGTATCTGTTAAAGAAAATTGGGAAAAGTTTTCTCAACAACTCAAAGATAACGGTACAAAGATAGATGTTCTTATCAACAACGCAGGTATTCTTCCTAAATTTATGAGATTTGACAGATGTTCTATCGAAGATATTGAAAAAGTAATGAACATCAACTTCTATTCTGCCGTTTACGGCTCAAAGTATCTTTTTGACCAACTTATGGAAAGC…
GCA_900540235.1	d__Bacteria;p__Bacillota_A;c__Clostridia;o__Oscillospirales;f__Acutalibacteraceae;g__Eubacterium_R;s__Eubacterium_R sp900540235	ATGGCTAAGAAAACCGTATTTATTACCGGTGGTACAGGTAATATGGGTTGGGCTGCTGTTCAGGAAATGCTCAAGCACCCAAGCGACATCAACATTAAGATGCTTGCAAGAAAGAGCCCAAAGAACGAAGAAAAACTTAAAGATTTAATGGCAAAGCCAAATATCAAAATTGTTTGGGGTGACCTTAACGATTATGATTCAGTTCTTGAAGGCGTAACCGGTTCTGACTATGTACTTCATGTTGGCGGTATGGTTTCACCTACTGCTGACTGGAAGCCTTATAGAACTCAGAAAACAAATATCGGTGCAGCTCAGAGCATTTGCAAGGCTGTTCTTGCTCAGCCGAACCCTGATGCTGTTAAAGTTTGCTATGTCGGTACTGTTGCTGAAACAGGCGAC…	ATGAGTAATTGTACTAACGCAATTTGCGGTGATTGGCTCAACGGCAAAACTGTTATCGTAACAGGCGCATCAGGCGGTATGGGTGCAGGCATCGCAGCTACACTTATTAAAAAGCATAACTGCCGTGTAGTAGGTGTTGCAAGAAACGAAGCTAAAATGCTTAAATTTATTGAAGAACTCGGTCCTATGTATAAAGACCAGTTTTCTTACAAACTTTTTGATGTATCATCAAAAGAAGCTTGGGAAAACTTTGCAAAAGAACTTGAGGAGGAAGGTATCGTTCCTTCGGTTCTTGTTAACAATGCAGGTATTCTTCCTAAGTTCAAGAGATTTGACAGATATTCATATGAAGAAATTGAAAGAGCAATGAACATCAATTTCTATTCTTGCGTTTACGGT…
GCA_900540295.1	d__Bacteria;p__Bacillota_A;c__Clostridia;o__Oscillospirales;f__Acutalibacteraceae;g__Fimenecus;s__Fimenecus sp900540295	ATGGCAGAAAAGAAAACCGTCATGCTTACCGGTGCCTCCGGTAACATGGGCTTTGCCGGCTTCAAAGAACTGTATAAAAAGAAAGATAAGTTTAACACAGTTCTTTTACTGCGCAAGAGCGAGAAAAACGAAAAGAAATTTGCCCCCTACATGAACGATCCTTCCGTAAAAATCGTTTGGGGCGACCTGACAGACTATGACAGCATTTTGGAAGCGGTTACAGGTTCCGACTATGTATTGCATGTCGGCGGCATGGTTTCCCCCACCGCAGACTGGAAACCTTACCGCACACAGAAAACCAATATTGGCGCGGCAGAAAAAATCTGCAAGGCAGTGCTTGCACAGCCCAATCCCGATGCTGTAAAGGTTTGCTATATCGGTACGGTTGCCGAAACAGGC…	ATGGATCAAAATTGGCTGAACAATAAAACCGTCATTGTCACAGGTGCTTCCAGCGGTATGGGCAAGGGCATTACGGAAAAATTGATTAAGGAACACGGCTGTACGGTACTCGGCGTTGCGAGAAGCCAGCAGAAAATGGAAGCGTTGGTTGCGGAACTCGGCGAATATGCGGACAAGTTCTCTTACCAGCTGTTCGATGTTTCCGACCGTGCAAATTGGGACAATTATCTTGCATATTTGCAGGAAAATAATATTCAGCCCGATGTGCTGATTAACAATGCGGGCATTTTGCCGAAGTTTGACAAATTCCAGCACTATTCGATTGAAGAGATTGAAAAGGCAATGAATATTAACTTCTATTCAGCTGTTTATTCCATGCACGCGCTTCTGCCGCTGCTT…
GCA_900540305.1	d__Bacteria;p__Bacillota_A;c__Clostridia;o__Oscillospirales;f__Acutalibacteraceae;g__Eubacterium_R;s__Eubacterium_R sp900540305	ATGGCAAAGAAAACTGTTTTTATTACCGGCGGTACCGGTAATATGGGCTGGGCAGCCGTTCAGGAAATGCTCAAAAAGCCCAACGAAATAAACATCAAAATGCTTGCAAGAAAAAGCGCTAAGAACGAAGAAAAGCTTAAACCTCTTATGAGCAAGCCCAATGTAAAAATCGTTTGGGGCGATCTTCTTGATTATGACGCAATTCTTGAAGGTGTAACAGGTTCTGACTATGTTCTTCATGTTGGCGGTATGGTATCCCCCACTGCTGACTGGAAGCCTTACAGAACTCAGAAAACAAACATCGGCGCAGCTCAGAACATTGTAAAAGCTGTTCTTGCACAGCCCGATCCGGACGCTGTAAAAGTTTGCTACATAGGTACTGTTGCTGAAACAGGCGGC…	ATGTCTAATTGCTGGCTTAACGGCAAAACCTGTATTGTTACAGGCGCTTCCGGCGGTATGGGCGCAGGCATTGCCGCAACTCTCATTAAAAAACACGGTTGTAAAGTAATCGGTGTTGCAAGAAGCGAACCGAAAATGAAAAAGTTTATTGAAGAACTCGGTCCTACATATGCAGAGCAGTTTTCATACAAACTCTTTGATGTTTCTAAGAATGAAAACTGGGTTGAGTTTGCTGAGGAACTTAAAGAACAGGGCGTTAAGGTTGATGTTCTTGTTAACAATGCTGGTATCCTTCCCAAATTCAAGAGATTTGACCGCTATGATATGCAGGAGATTGAGAATGCTATCAATATCAACTTCTATTCCTGCATTTATTCAATAAAGGCATTTCTCCCCATG…
GCA_900540535.1	d__Bacteria;p__Bacillota_A;c__Clostridia;o__Oscillospirales;f__Acutalibacteraceae;g__UMGS263;s__UMGS263 sp900540535	TTGTCTAAAAAAGTTGTATTTCTTACAGGTTCCTCAGGAACCATGGGTTTCCAGGGATTTAAAGAGCTCTATGCAAAGAGAGATCTTTATGACATCGTTCTTTTAAACCGTGGAAGCGAAAAGAATAAGGAAAAATTCAAAGAGTATGAGAATGACCCCAGCGTTAAGCTTGTATGGGGCGACCTTATGAATTATGAGGATGTTCTCAAGTGCGTAACAGGTGCAGATTATGTACTTCATGTTGGCGGTATGGTTTCTCCTGCTGCTGACTATTATCCCAAGCGCACAATGAAGACTAACACAACAGCTGTTAAAAACATTGTTGCTGCTATCAAGGCTCAGCCTGATCCTGATGCTATTAAGCTTGTTTACATAGGAACAGTTGCCCAGACAGGTGAC…	NA
GCA_900542575.1	d__Bacteria;p__Bacillota_A;c__Clostridia;o__Oscillospirales;f__Acutalibacteraceae;g__RUG420;s__RUG420 sp900542575	ATGGCAAATAAAACTGTATTTATGACCGGTGCATCCGGCCATATGGGCTGGGCCAGTTTCAACGAAATCTATGACAAACGTCCGGATCTTGATATCCGCGTTCTCCTTCGCGACAGCGAAAAGAACCGTAAAATGTTTGCCAAATGCCTGGGCGACCCGCGCGTCACCATCATCTGGGGCGACCTCAACGACTACGACAGCATTCTTCGAGGCGTCACCGGTGCGGACTATGTCCTCCACATCGGCGGCATGGTCTCTCCCGCTGCCGACTATTATCCGAAGCGGACCCTGAAGACCAATGTAGCCGCTGCAGAAAATATCGTGAAAGCGGTCAAAGCGCAGCCTAACAAAGACGATATTGTTGTCGTATATATCGGCACCGTCGCCGAGACCGGCAAC…	NA
GCA_900542875.1	d__Bacteria;p__Bacillota_A;c__Clostridia;o__Oscillospirales;f__Acutalibacteraceae;g__Eubacterium_R;s__Eubacterium_R sp900542875	ATGGCAAAGAAAACAGTATTCCTTACCGGCGGTACCGGTAACATGGGTTGGGCTGCTGTACAGGAAATGCTCAAGCATCCGAATGAAATCAACATCAAGATGCTCGCAAGAAAAAGCCCTAAGAACGAGGAAAAGCTCAAGAATATTATGGCTAAGCCAAATGTTCAAGTCGTATGGGGTGACCTCGGTGACTATGATTCAATTCTTGAGGGTGTAACAGGTTCTGACTATGTACTTCATATCGGCGGTATGGTATCTCCTACAGCTGACTGGAAGCCATACAGAACACAAAAGACAAACATCGGCGCTGCTAAGAATATCACTAAGGCAGTTTTAGCTCAGCCAAACGCTGATGACATCAAGGTTGCATACATCGGCACTGTTGCTGAAACAGGTGGC…	ATGAACGAATGTTGGCTCCACGGAAAAACCGTAGTAGTAACAGGTGCTTCGGGAGGAATGGGCGCAGGCATTGCCGGTACTCTCATTAAAAAGCACGGCTGTACCGTAATCGGTGTGGCAAGAAACGAAAAGAAGATGCTTAAATTTATAGATGAACTCGGCGACAGTTATGCAAAGCAGTTCAGCTATAAACTGTTTGATGTTTCCAAAAAGGAAAATTGGGAGAATTTTTACCAAGAACTCAGAGATAACGGAGTTAAGGTTGATATATTGATTAATAATGCGGGTATTCTTCCTAAGTTTAAGAGATTTGATAAGTATTCGTATGAAGAAATCGATATGGCTATGAACATTAATTTCTACTCGAGTGTTTATTCGGTAAAGACTATGTTGCCTATG…
GCA_900543395.1	d__Bacteria;p__Bacillota_A;c__Clostridia;o__Oscillospirales;f__Acutalibacteraceae;g__UBA1081;s__UBA1081 sp900543395	ATGGCTGCTAAAAAAACAGTATTTATTACCGGCGGTACCGGCACTATGGGCTGGGCTGCATTTCAGGAGCTTATCAAGCACGACGACGTAACCGTTAAGGTTCTTGCACGCCGCAGTGAGAAAAACCTTGAAAAGCTTAAAAAGTACATGCTTTATCCCAACGTTAAAATCGTTTGGGGCGATTTCCTTGATTACGATGCAATTCTTGAGGGTGTAACCGGAAGCGACTATATTCTTCATATCGGCGGTATGGTTTCTCCCGCCGCCGACTACAAGCCTTATACGACCCGTAAGGTCAACGTCGGCGCGGCAGAGAACATCTGCAAGGCTGTTCTTGCACAGCCCAATAAGGATGATATTAAAGTCTGCTACATAGGTTCTGTTGCAGAAACGGGCGAC…	NA
GCA_900543795.1	d__Bacteria;p__Bacillota_A;c__Clostridia;o__Oscillospirales;f__Acutalibacteraceae;g__Eubacterium_R;s__Eubacterium_R sp900543795	NA	ATGTCTGATTGTTGGCTTAACGGAAAAACCTGTGTTGTAACGGGTGCTTCCGGCGGAATGGGTGCGGGAATTGCCGCAACACTTATAAAAAAGCACGGCTGTAAGGTTATCGGCGTTGCAAGAAGCGAACCGAAAATGCTTAAATTCATTGAAGAGCTTGGACCTGCTTATGCCGAGCAGTTCTCTTATAAGCTTTTTGATGTTTCAAATAATGATAACTGGGTTGAGTTTAAGAAAGAGCTTGAGGAGCAGGGCGTGCAGGTTGATATTCTTGTAAATAACGCAGGCATTCTTCCTAAATTCAAGCGCTTCGACCGCTATGATATGGATGAAATTGAAAGAGCAATAAACATTAATTTCTATTCCTGTGTTTATTCAACAAAAGCATTTCTTCCAATG…
GCA_900544375.1	d__Bacteria;p__Bacillota_A;c__Clostridia;o__Oscillospirales;f__Acutalibacteraceae;g__Fimivicinus;s__Fimivicinus sp900544375	TTGTCTGAGAAGAAAACGGTATTTTTAACTGGTGCATCCGGCAATATGGGGTTTGCCGGGTTCCAAGAGCTTTATCAGAGAAAAGATCAATTCAATCTGGTGCTGCTCAACCGCGGTAGCGACAAAAACAGGGAAAAATTCAAATTCTATGCCAACGATCCGAGCGTGAAGCTCGTCTGGGGCGATCTCACAAACTATGAGGATGTGCTCGCGTGCGTAACCGGTGCAGATTATATCCTTCATGTGGGCGGGATGGTCTCCCCCGCGGCGGATTACTTCCCAAAGCGCACGATGAAAACCAATATCGGCGCGATTGAGAATATCATTCGTGCGATCAAGGCACAGCCCGATCCGGATGCGGTCAAGCTCGTCTATATCGGCACCGTCGCCCAAACGGGT…	NA
GCA_900544515.1	d__Bacteria;p__Bacillota_A;c__Clostridia;o__Oscillospirales;f__Acutalibacteraceae;g__Eubacterium_R;s__Eubacterium_R sp900544515	NA	ATGAGTGATTGTAAATGCTGCGTTGGCGGCGATTGGCTCAGCGGAAAAACCGTAATCGTTACAGGTGCATCAGGCGGTATGGGTGCAGGTATTGCTGCAACTTTAATAAAGAAGCATGCTTGCCGTGTTGTTGGAGTTGCAAGAAGTGAAACAAAAATGCTTAAGTTTATTGAGGAGCTTGGTCCAACATATGCAGAGCAGTTTTCATACAAGCTTTTTGATGTATCAGATAAAGCTGCTTGGGAGAACTTTGCAGAGGAGCTTGCGGAAGAGGGCATCCGTCCTTCTGTTCTTATCAATAATGCAGGTATTCTTCCTAAGTTCAAGAGATTTGACAGATATTCATATGAGGAAATTGAAAGAGCAATGAACATCAATTTCTATTCATGTGTTTATGGT…
GCA_900544715.1	d__Bacteria;p__Bacillota_A;c__Clostridia;o__Oscillospirales;f__Acutalibacteraceae;g__Fimivicinus;s__Fimivicinus sp900544715	TTGTCTGAGAAGAAAACCGTGTTTTTAACTGGCGCATCCGGCAATATGGGGTTTGCCGGGTTCCAGGAGCTGTATCAGAGAAAAGATCAATTCAATCTGGTGCTGCTCAACCGCGGCAGCGACAAAAACAGGGAAAAGTTCAAGTTTTATGCCAACGATCCGAGCGTGAAGCTCGTCTGGGGCGATCTCACGAACTATGAGGATGTGCTCGCGTGCGTAACCGGTGCCGATTATGTCCTTCATGTGGGCGGGATGGTCTCCCCGGCGGCGGATTACTTCCCCAAGCGCACGATGAAAACCAACATCGGCGCGATTGAGAATATCATCCGCGCGATCAAGGCACAGCCCGACCCGGATGCGGTCAAGCTTGTCTATATCGGCACCGTCGCCCAAACGGGT…	NA
GCA_900545625.1	d__Bacteria;p__Bacillota_A;c__Clostridia;o__Oscillospirales;f__Acutalibacteraceae;g__Fimenecus;s__Fimenecus sp900545625	ATGGCTGAAAAGAAAACCGTCATGCTCACCGGCGCGTCCGGTCATATGGGCTTTGCCGGCTTCAAAGAGCTGCACAAGAAAAAGGACCTCTATAACACCGTCCTTTTGCTGCGCAGAAGCGAGAAGAATGAAAAACTGTTTGCGCCGTATGCGTCTGATCCGTCTGTCAAGATCGTCTGGGGCGACCTTGCCAATTACGATGACGTTCTGCGCGCTGTCACGGGTGCGGATTACATCCTGCACGTCGGCGGCATGGTCTCCCCTGCCGCGGACTGGAAGCCTTACCGCACGCAGAAGACCAACATCGGCGCTGCCGAAAACATCTGCAATGCCGTAAAAGCACAGCCCGACCCCGATGCGGTCAAGGTCTGCTACATCGGTACGGTCGCGGAAACCGGC…	ATGGATAAGAATTGGCTGAATTTCAAAACCGTTATCGTCACGGGCGCTTCCAGCGGCATGGGCAAGGGCATTGCCGAAAAGCTCATCAAGGTGCATGGGTGCAACGTCATCGGCATCGCCAGAAGCGAAAAAAAGATGAAGACCTTCGTCGAGGAGCTCGGCGAATATGCCGACCGCTTCTCCTATCAGCTTTTTGACGTTTCGTCGCTTGAAAATTGGGTGGATTTCCGTCAATATCTCGAGGACAACCATATCAAGCCCGACATTCTCATCAACAACGCGGGTATTTTGCCGAAATTCGATAAGTTCCAGCACTATACGATCGAAGAGATCGAAAGCGCCATGAACATCAACTTCTATTCGGCGGTGTATTCCATGCACACCCTGCTGCCGCTGCTG…
GCA_900545655.1	d__Bacteria;p__Bacillota_A;c__Clostridia;o__Oscillospirales;f__Acutalibacteraceae;g__UBA1227;s__UBA1227 sp900545655	ATGGCAAACAAAACTGCATTTATTACCGGTGCATCCGGTACAATGGGATGGGCAACTTTCAAGCAGATTCATGAAAACCGCCCTGACCTCGACATCGTTGTTCTTCTTCGTGATTCCAAGAAGAACAGAGATTTGTTCGCTCCTTATCTCGGAGATCCGAGAGTACGTATCGTTTGGGGCGACTTCAACGACTATGATAGCATTCTTGACTGCGTAACAGGCGCTGATTATGTTCTTCATATCGGCGGTCTTGTATCTCCTGCAGCTGACTACTATCCTAAGAAGACACTTAAGACAAACGTTCTCGCAGCTGAAAATATCATCAAGGCTATCAAGGCTCAGCCGAATCCTGATGAGATTACAGCTTGCTATATCGGTACTGTTGCCGAGACAGGTAAC…	NA
GCA_900546735.1	d__Bacteria;p__Bacillota_A;c__Clostridia;o__Oscillospirales;f__Acutalibacteraceae;g__Scybalenecus;s__Scybalenecus merdavium	NA	ATGTGGATGCAGGGAAAAACCGTAGTGATCACCGGCGCTTCAAGCGGCATGGGCAAGGGCATTGCCCAAAGGCTGATCGTGGATTACGGCTGCAACGTGATCGGCATTGCCAGAAGCGAACAGAAAATGAAGAAATTTGTCGAGGAACTGGACTTTTATGCCGGCAAATTTTCGTACCGTCTTTTTGACGTTTCGGTTCGTGAAAATTGGGAAAAGTTTGCCGCCGAGCTTAAGGAAAACGGCACCAAAATCGATGTGCTTATCAACAACGCCGGCATTTTGCCGAAGTTTAAGCGCTTTGACCGTTACACCATTGAAGACATTGAAAATGTTATGAACATCAATTTCTATTCCGCGGTCTACGGTTCCAAGATCCTGTTTGACCAGCTGATGGAAAGC…
GCA_900547275.1	d__Bacteria;p__Bacillota_A;c__Clostridia;o__Oscillospirales;f__Acutalibacteraceae;g__CAG-217;s__CAG-217 sp900547275	ATGGCAAAGAAAACCGTTTTTATTACCGGCGGTACCGGTAACATGGGTTGGGCTGCCGTTCAGGAAATGCTCAAAAAGCCCAATGAAATCAACATCAAAATGCTGGCTCGTAAAAGCCCCAAGAATGTAGAAAAACTTAAAGACCTTTCTGCTAAGCCTAACGTAAAAATCGTTTGGGGTGACCTTAACGACTATGACGCTATCCTTGAAGGCGTTACAGGCGCAGATTATGTTCTCCACGTAGGCGGCATGGTATCCCCTACTGCTGACTGGAAACCTTACAGAACACAGACTACAAACATCGGCGCTGCACAGAACATCTGCAAAGCTGTTCTCTCTCAGCCCAATGCTGATGAAATCAAAGTATGCTACATAGGCACTGTTGCCGAAACAGGCGAC…	ATGTATTGTTGGCTTGACAGCAAAACTGTAGTTGTAACCGGTGCTTCCGGAGGAATGGGCGCAGGCATTGCCGCCACACTTATTAAAAAGCACGGCTGCAAGGTTATCGGTGTTGCGCGTTCCGAATCCAAAATGCTTAAATTTATTGAAGAATTAGGTCCCACTTATGCTGAGCAGTTCTCATATAAACTGTTCGACGTTTCTGTTCGCGAGAACTGGGAAAACTTTTATAACGAACTGGTTGAAGAGGGCGTTCAGGTTGATGTGCTTATCAACAATGCCGGCATTCTGCCCAAGTTTAAGCGTTTTGACCGCTACAGCTATGAAGAGATTGAAAGAGCAATGAACATCAACTTCTACAGCTGTGTTTACTCTGTTAAAACATTCCTGCCGATGCTG…
GCA_900547915.1	d__Bacteria;p__Bacillota_A;c__Clostridia;o__Oscillospirales;f__Acutalibacteraceae;g__Eubacterium_R;s__Eubacterium_R sp900547915	ATGGCAAAGAAAACAGTGTTTATTACCGGCGGTACCGGTAACATGGGCTGGGCAGCCGTTCAGGAAATGCTTAAGAAGCCCAATGAGATCAATATTAAAATGCTTGCTAGAAAGAGCAAGAAAAACGAAGAGCTTTTGCAGCCCCTGCTTTCAAAACCAAACGTAAAGGTTATCTGGGGCGATCTTCTTGAATACGATGCTATTCTTGAAGGTGTAACCGGCTCTGATTATGTACTTCACGTTGGCGGCATGGTTTCTCCCACCGCAGACTGGAAGCCTTACAGAACTCAGAAAACAAACATCGGCGCAGCTCAGAATATCTGCAAGGCAGTTCTTGCTCAGCCAGATCCTGACGCAATTAAAGTTTGTTACATAGGCACAGTTGCCGAAACAGGCGGA…	ATGTCCAACTGGCTTGACGGAAAAACCTGTATCGTAACCGGTGCATCCGGTGGTATGGGTGCTGGCATTGCCGCAACACTTATCAAAAAACACGGTTGCCGCGTTATCGGCGTAGCAAGAAGCGAAACAAAGATGCTTAAGTTTATAGAAGAACTTGGACCTACATATGCAAAGCAGTTCTCTTACAAGCTTTTTGATGTTTCAAAGAATGAAAACTGGGTTAATTTCGTAAAAGAACTTGAAGAGGAAGATATCAATGTTGATGTTCTTGTTAACAACGCAGGCATCCTTCCCAAGTTCAAGAGATTTGACCGCTATGATATGGATGAGATTGAAAAGGCTATCAACATCAATTTCTATTCATGTGTTTATTCAATTAAAGCGCTTCTTCCGATGCTT…
GCA_900548085.1	d__Bacteria;p__Bacillota_A;c__Clostridia;o__Oscillospirales;f__Acutalibacteraceae;g__Eubacterium_R;s__Eubacterium_R sp900548085	ATGGCAAAGAAAACTGTATTTGTTACCGGCGGTACCGGCAACATGGGCTGGGCTGCAGTCCAAGAAATGCTCAAGCATCCTAACGAAATCAATATCAAGATGCTTGCTAGAAAGAGCCAAAAAAATATCGAAAAGCTTAAACCACTTATGGCTAAGCCTAATGTTAAAGTAGTATGGGGCGACCTTACAGACTACAACTCAATATTAGAGGGTGTAACAGGCTCTGATTATGTACTCCACATCGGCGGTATGGTATCACCTACAGCTGACTGGAAGCCATACAGAACACAAAAGACAAACATCGGTGCTGCCCAGAACATCTGCAAGGCTATTTTGGCACAGGATGATCCTGATGCAATCAAGGCAGCATACATCGGTACAGTAGCAGAGACCGGTGAC…	ATGGCTAATTGGCTTGACGGAAAAACCGTCGTTGTTACAGGCGCATCCGGCGGTATGGGTGCCGGCATTGCCGCATCACTTATCAAAAATCACGGATGTACAGTTATCGGTGTCGCAAGAAGCGAACCTAAGATGCTTAAATTCATTGAGGAGTTGGGAGATACATATGCTCACAAGTTTTCATACAAGCTTTTTGATGTATCCGTAAAAGAGAATTGGGAGAACTTTGCCGAGGAGCTTAAGGCAAACGGCACAAAAATCGACATTCTCGTAAACAATGCCGGCATTCTTCCTAAATTCAAGAGATTCGACAGATATTCTTATGACGAGATTGATAAGGCAATGAATATCAACTTCTATTCATGCGTATATTCAACAAAGACTCTTTTGCCTATAATA…
GCA_900549825.1	d__Bacteria;p__Bacillota_A;c__Clostridia;o__Oscillospirales;f__Acutalibacteraceae;g__Fimivicinus;s__Fimivicinus sp900549825	ATGTCTGAGAAGAAGACGGTGTTTTTGACTGGCGCATCCGGCAATATGGGTTTTGCCGGTTTTCAGGAGCTCTACCAGCGAAAGGATCATTTCAATCTGGTTTTGCTCAACCGCGGCAGCGACAAAAACAGGGAAAAATTCAAGTTCTATGCGAACGATCCAAGCGTGAAGCTGGTCTGGGGAGATCTCACCAACTATGAGGATGTGCTCGAGTGCATAACCGGCGCCGACTATGTCCTGCACGTGGGCGGTATGGTTTCCCCGGCGGCGGATTATTTTCCAAAGCGCACGATGAAAACCAACATCAGCGCGATCGAAAATATCATCCGTGCGATCAAGGCGCAGCCCGATCCGGATGCGGTCAGGCTCGTCTATATCGGCACGGTCGCCCAGACAGGT…	NA
GCA_900554995.1	d__Bacteria;p__Bacillota_A;c__Clostridia;o__Oscillospirales;f__Acutalibacteraceae;g__CAG-488;s__CAG-488 sp900554995	ATGGTATCTCCGGCTGCGGACTATTTCCCGAGAAGAACGATCAAGACGAACACAACCGCTATGCAGTATATTGTTGATGCCGTTAAGGCTCAGCCCGATCCCGATTCAATCAAAGTTGTTTACATAGGCACGGTTGCCGAGACAGGTGACCGCAATCCGCCTATCCATTGGGGCAGAACGGGTGACCCGATCAAAATCAGCATCTACGACCACTATGCGGTAAGCAAGGTAAGAGCCGAACATATCATCGCTGAGTCGGGACTCAAATATTGGGTATCGCTTCGTCAGTCGGGTATCCTTTATCCGGGTATTCTTAAGAACATCGACCCGATTATGTTCCACGTACCGATCAACGGTGTTCTTGAGTGGGCTACAATCGAGGATTCGGGACTTCTTCTT…	NA
GCA_900555805.1	d__Bacteria;p__Bacillota_A;c__Clostridia;o__Oscillospirales;f__Acutalibacteraceae;g__UBA6857;s__UBA6857 sp900555805	ATGAAAAAGAAAAATGTATTTTTAACCGGCGCATCGGGCACTATGGGCTGGGCAGGCTTTAAAGAGTTCATGAAGCACAAGGACGAATTCAACGTCTGCGTTCTTCTTCGTGACAGCCAGAAGAACAGAGAAATGTTCAAGGACTACATGAACGATCCTTCGGTCAGAATAGTTTGGGGCGACTTCCTTGAATATGATAAGATTCTCGAATGCGTAACCGGCAGCGAGTATATCCTTCATGTCGGCGGACTTGTTTCACCCGGCGCCGACTACTATCCGAGAAAGACCATTCAGGTCAACCCGACAGCTATGGCCAATATCGTCAAGGCTGTTAAGGAACAGCCAAATCCCGACGATATCAAGGTTGTTTATATCGGAACTGTTGCCGAGACGGGTGAC…	NA
GCA_900766895.1	d__Bacteria;p__Bacillota_A;c__Clostridia;o__Oscillospirales;f__Acutalibacteraceae;g__Eubacterium_R;s__Eubacterium_R sp900766895	ATGGCAAAGAAAACCGTATTTATTACCGGCGGTACCGGTAATATGGGCTGGGCTGCAGTGCAGGAAATGATTAAGCATCCAAACGAAATTCAAATCAAGATGCTTGCAAGAAAGAGCCCTAAAAACGAAGAAAAGTTAAAGGGTCTTATGGCTAAGCCTAACGTTCAAATCGTATGGGGCGATTTGGGCGATTATGATTCAATCCTTGAGGGTGTAACCGGTGCCGATTACGTGTTACACATCGGCGGTATGGTTTCTCCTACTGCTGACTGGAAGCCATACAGAACACAAAAGACAAACATCGGTGCTGCTCAGAATATCTGCAAGGCTGTTTTGGCTCAACCAAACCCAGATGATGTTAAGGTTTGCTACATAGGTACCGTTGCCGAAACAGGCGGC…	ATGAGTACATGTTGGCTCCAGGGCAAAACCGTTGTCGTTACCGGTGCATCGGGCGGTATGGGTGCAGGCATTGCCGCAACCCTTATCAAAAAACACGACTGCACAGTAATCGGTGTTGCACGAAACGAAAAGAAAATGCTTAATTTTATCGAGGAGCTCGGCCCTCAATACGCAGACAAATTTTCATACAAGCTTTTTGACGTAAGCGTTAAGGAAAATTGGGAGAACTTTTACGAAGAGCTTAAGGCTGACGGCACAAGGGTTGATATTCTTATCAACAACGCAGGCATTTTGCCGAAGTTCAAAAGATTTGATAAGTACTCATACGACGAAATTGAAAAGGCAATGAACATCAATTTCTTCTCCTGCGTATATTCCGTAAAAACAATGCTTCCTATG…
GCA_900766945.1	d__Bacteria;p__Bacillota_A;c__Clostridia;o__Oscillospirales;f__Acutalibacteraceae;g__Fimenecus;s__Fimenecus sp900766945	ATGGCAGAAAAGAAAACCGTTATGCTGACCGGCGCGTCCGGCAACATGGGCTTTGCAGGCTTCAAAGAACTGTATAAGATGAAAGACAAATTCAATACGGTTCTGTTGCTTCGCAAAAGCGAAAAGAACGAAAAACTGTTCGCGCCCTATATGAATGACCCGTCCGTCAAAATCGTTTGGGGCGATTTGACCGATTATGACAGCATTTTAGAAGCCGTCACCGGTTCGGATTATGTTCTCCATGTCGGCGGTATGGTTTCCCCCACGGCGGACTGGAAACCGTACAGAACACAGAAAACCAACATCGGCGCGGCGCAGAGCATCTGCAAGGCGGTCCTTGCCCAGCCCGACCCCGATGCCATTAAGGTTTGCTATATCGGCACGGTTGCCGAAACCGGC…	ATGGATAAAAATTGGTTAGACAACAAAACCGTTATTGTGACGGGCGCTTCAAGCGGTATGGGTAAGGGCATTACCGAAAAGCTCATCAAAGAGCACGGCTGCACCGTTTTGGGCGTGGCAAGAAGCCAGCAGAAAATGGAAGCATTGGTTGCGGAACTCGGCGAATATGCCGACAAGTTCTCCTATCAACTGTTTGATGTTTCCGACCGCGCAAATTGGGATAATTATTTGAACTATCTCAACGAAAACAACATCAAGCCCGACATTCTCATCAACAACGCAGGTATTTTGCCGAAGTTTGACAAATTCCAGCACTATTCGATTGAGGACATCGAAAAGGCAATGAATATCAACTTCTATTCGGCGGTGTATTCGATGCACGCGCTGTTGCCGCTTCTT…
GCA_900767015.1	d__Bacteria;p__Bacillota_A;c__Clostridia;o__Oscillospirales;f__Acutalibacteraceae;g__UBA6857;s__UBA6857 sp900767015	ATGAAGAAGACAGTTTTCCTCACAGGTGCATCAGGCAACATGGGTTTTGCCGGCTTCAAGGAGCTTTATAAAAGACGTGACTTATACAACATTGTTGTATTGAACCGCGACAGCAAGAAAAACAGGGATAAATTTGCTCCGTATAGTAACGATCCTCATGTCACGCTTTATTGGGGCGACCTTACGGTGTATGAAGATGTTCTCGCCTGCGTAACCGGTGCGGACTTCATTATTCATGTCGGCGGACTGGTTTCTCCTGCTGCTGACTACTATCCGAAAAAGACGATGTTCACCAATATCACCGCAATGAAGAACATCATCAAAGCTGTCAAGGCTCAGCCCGATCCCGATGCCGTTAAAGTCGTATACATAGGTACAGTTGCACAGACCGGTGACAGA…	ATGTCATATTACGCAAAATGTTGGTTTGATTACAAAACGGTAGTTGTTTCCGGCGCATCAAGCGGTATCGGTAAGGGTCTTGTCAAAAGACTGATTAACGATCATTGCTGCAACGTTATCGGAATCGCAAGAAACGAAAAGAAGATGAAAGCTCTTGTTGAAGAACTCGGCGATAAGGGCGACCGCTTTTTCACATACAGTCTTTTTGATGTATCGGTCGAGGAAAATTGGAAAAAGTTTGCCGCTGAGCTTGAGGAAAAAGGAATTATTCCCGATGTCATTATCAACAACGCCGGCATTCTGCCGAAGTTTGATAAGTTCCTGAATTATTCGATGGACGAAATCAACAAGGTGATGCAGATTAACTTTTATTCCTGCGTATATTCGATGAAAGCCATG…
GCA_900767025.1	d__Bacteria;p__Bacillota_A;c__Clostridia;o__Oscillospirales;f__Acutalibacteraceae;g__Eubacterium_R;s__Eubacterium_R sp900767025	ATGGCAAAGAAAACAGTATTTATTACCGGCGGTACCGGTAATATGGGTTGGGCTGCTATTCAGGAAATGATTAAGCATCCAAGCGACATTAATATTAAGATGCTCGCAAGAAAAAGCCCAAAGAACGAAGAGAAGCTCAAGGACTTAATGGCTAAGCCGAATGTTAAAATCGTATGGGGCGACTTAACCGATTACGATTCAATCCTTGAGGGTGTTACCGGTTCTGACTATGTTCTTCATGTTGGCGGCATGGTTTCACCAACTGCTGACTGGAAGCCTTACAAAACACAGGCTACCAACATCGGTGCAGCACAGAACATCTGCAAGGCTGTTCTTGCTCAGCCGGATCCGGATGCAATTAAGGTTTGCTACATAGGTACTGTTGCTGAAACCGGCGGA…	ATGGATGATGCCATTAAAAATCGTATAACCGGTCAGTGGTTAAAGGGTAAAACCGTAATCGTCACTGGAGCGTCCGGCGGTATGGGAGCAGGCATTGCCGCAACCCTTATTAAAAAGCACGATTGCACTGTTATAGGCGTTGCCAGAAGCGAAGAAAAAATGAAAAAGTTTATTGACGAGCTTGGTCCCACCTACGCCGAGCAGTTTTCATATTACCTTTTTGATGTTTCAAAAAGAGAGAACTGGGAGGAATTTGCCGAAGAGCTGAAAGATAAGGGCATCACACCGTCAGTGCTTATCAATAATGCAGGTATTCTGCCCAAGTTCAAGCGCGTTGACAGGTATTCATATGATGAGATTGACAGGGCAATGAACATCAATTTTTACTCCTGTGTATAC…
GCA_900768075.1	d__Bacteria;p__Bacillota_A;c__Clostridia;o__Oscillospirales;f__Acutalibacteraceae;g__UBA6857;s__UBA6857 sp900768075	ATGAAAAAAACAATATTTTTAACAGGTGCTACAGGTAATATGGGATATGCCGCTTTTAAAGAGCTTTATAAAAGACGTCATATGTACAATATCGTTATGCTTGTTTTACCCTCGGAAACTGAAAAGGCAGGCAGACTTTTCGGTGACTATGAAAACGATAAGAGCATCAGAGTAGTTTTCGGTGATCTGACTGTTTACGAAGATGTCCTCGAATGTGTAACGGGCAGTGACTACATACTTCACGTTGGCGGTATGGTATCTCCTGCAGCAGACTATTACCCTAAAAAGACAATGTTTGTCAATGTGACAGCTATGAAAAATATTGTAAAAGCTGTCAAAGCTCAGGAAAATCCTGATAATATCAAGGTCGTTTATATCGGTACTGTTGCACAGACGGGC…	ATGAATAAGTGTTGGTTTGATTATAAAACTGTTATTCTTTCAGGTGCTTCAAGCGGTATCGGTAAAGGCATAGCAGAAAGACTCATAAAGGATCACGGCTGTAAGGTTATCGGTATTGCAAGAAACGAGCAGAGACTTATTAACTTCAAAGAAGAGCTCGGTGACAAAGGCAATAACTTCACCTATTACACCTTTGATGTGTCTCAGGAAGAAAAATGGCAGAAGCTTGCCAATACCCTCGAAAAGGAAAAAATAAAGCCTGACATCCTTATAAACAATGCGGGCATTCTTCCCAAATTCGATAAATTCGACAACTACAGCATTGACGAAATCCGACAGGCCATGGAAATAAACTTCTATTCCTGCATTTATTCCATGCAGGCTCTTCTGCCCCTTATT…
GCA_900770255.1	d__Bacteria;p__Bacillota_A;c__Clostridia;o__Oscillospirales;f__Acutalibacteraceae;g__CAG-177;s__CAG-177 sp900770255	ATGGCAGAAAAAAAGACTGTGTTTCTTACCGGCGCGTCAGGCCACATGGGCTGGGCAGGCTTCAAAGAGCTCTATAAGAAGAAAGACAAGCTCAATATAGTCCTGCTTCTTCGTGACAGTGAGAAGAACAGAAAGAAGTTTGCAGATTACCTCAACGATCCCAGCGTAAAGATCGTATGGGGTGACCTCAAGAAGTATGAAGACGTTCTCAAGTGTGTTGAGGGATCTGATTACATTCTCCACGTCGGCGGAATGGTTTCTCCCGCTGCCGACTATTATCCCACAAGAACTGTTCAGACCAACACCACCGCCGCCAAGAACATAGTTGAGGCTGTCAAGGCTCAGCCCAACAAGGATGAGATCAAGGTTGTTTATATCGGCACCGTTGCCGAGACCGGC…	NA
GCA_900771085.1	d__Bacteria;p__Bacillota_A;c__Clostridia;o__Oscillospirales;f__Acutalibacteraceae;g__RUG420;s__RUG420 sp900771085	ATGGCAAACAAAACCGTATTTATTACCGGTGCTTCCGGTAACATGGGTTATGCTACATTCAAGCAGATCCGTGAAAACCGCCCTGAACTCAACATCAATGTTCTTCTCAGAAAGAGCCAGAAGAACAAGGAACTTTTTGCTGATTGTCTTGGCGATCCACGCATTAAGATTATCTGGGGTGACTTTGAAGATTACGATGCAATCCTTGAAGGTGTCACAGGTGCATCTTATGTTCTTCATATCGGTGGTCTCGTATCACCTGCAGCTGACTACTATCCTAAGAAGACTCTTAAGATCAACGTAACAGCTGCTGAAAACATCGTTAAGGCTGTTAAGGCTCAGCCAAACCCTGACGATATCGCTGTTTGCTACATCGGTACTGTTGCTGAAACAGGTAAC…	NA
GCA_900771185.1	d__Bacteria;p__Bacillota_A;c__Clostridia;o__Oscillospirales;f__Acutalibacteraceae;g__CAG-177;s__CAG-177 sp900771185	ATGGCAGAAAAAAAGACAGTATTTCTCACCGGTTCTTCGGGAACGATGGGCTGGGCAGGCTTCAAAGAGCTCTATAAGAAAAAGGATAAGCTGAACATCGTCCTGCTCAACAGAGGCAGCCAGAAGAACAGAGACAAGTTCAAGGATTATGAAAACGATCCCAGCGTGAAGCTGGTCTGGGGTGACCTGACGAACTATGATGACGTTCTCAAATGCGTTGAGGGTTCGGATTATGTTCTCCATGTCGGCGGTATGGTTTCACCCAGCGCTGACTACTATCCGACAAAAACCATCCAGACCAACACCAAGGCAGCAAGAAATATTGTTGAGGCTGTCAAGGCTCAGCCCAACAAGGACGATATCAAAGTCGTTTACATAGGCACGGTTGCCGAGACGGGC…	NA
GCA_900772705.1	d__Bacteria;p__Bacillota_A;c__Clostridia;o__Oscillospirales;f__Acutalibacteraceae;g__Eubacterium_R;s__Eubacterium_R sp900772705	ATGGCAAAGAAAACAGTATTCCTTACCGGCGGTACCGGTAACATGGGTTGGGCTGCTGTACAGGAAATGCTCAAGCATCCGAATGAAATTAACATCAAGATGCTTGCAAGAAAGAGCCCTAAGAACGAAGAAAAGCTCAAGGGCATAATGGCTAAGCCGAATGTTCAAATCGTATGGGGTGACCTCGGCGATTACGACTCAATCCTTGAGGGCGTAACAGGCTCTGACTACGTACTTCACATCGGCGGTATGGTATCCCCTACTGCTGACTGGAAGCCATACAGAACACAAAAGACAAACATCGGTGCTGCTCAGAATATCACTAAGGCAGTTTTGGCTCAGCCAAACGCTGACGACATCAAGGTTGCATACATCGGTACTGTTGCTGAAACAGGCGGC…	ATGAACGAATGTTGGCTCCACGGAAAAACCGTAGTAGTAACAGGTGCTTCGGGAGGAATGGGCGCAGGCATTGCCGGTACTCTCATTAAAAAGCACGGCTGTACTGTAATCGGTGTGGCAAGAAGCGAAAAGAAGATGCTTAAATTTGTCGATGAACTCGGCGACAGTTATGCAAAGCAGTTCAGTTATAAACTGTTTGACGTTTCCAAAAAAGAGAATTGGGAAAATTTTTATCAAGAACTCAGAGATAACGGAGTTAAGGTTGACATATTGATTAATAATGCGGGTATTCTTCCTAAGTTTAAGAGATTCGATAAGTACTCGTATGAAGAAATCGATATGGCTATGAACATTAATTTCTATTCGAGCGTTTATTCGGTAAAGACTATGTTGCCCATG…
GCA_902761265.1	d__Bacteria;p__Bacillota_A;c__Clostridia;o__Oscillospirales;f__Acutalibacteraceae;g__UBA6857;s__UBA6857 sp902761265	ATGAAAAAGACAGTATTTCTGACCGGCTCGTCCGGCAACATGGGCTTTGCCGCCTTCCAAGAGCTGTATGCCCGGCGTCACATGTACCATATCGTGCTGCTCAACCGCGACAGCAAAAAGAACCGCGAAAAGTTTAAGGACTATGTCGGCGATCCGAACGTCACCTTGTACTGGGGCGATCTGACCGTCTATGAAGACGTGCTCGCCTGCGTCACCGGCGCGGACTATGTGCTGCACGTCGGCGGTCTGGTGTCTCCGGCGGCGGACTATTTCCCGAAGCGCACCCTGTTTACCAATGTGACCGCCATGAGAAATATCGTGGACGCCGTCAAAGCACAGGAGGATCCCGACAGCGTCAAGGTTGTCTATATCGGCACTGTGGCCGAAACCGGCGACCGC…	ATGACAGAGTGTTGGTTCGACTATAAAACAGTGATCGTATCCGGTGCATCCAGCGGCATCGGCAAGGGGCTTGTAAAAAAGCTGATCGACGAGCACGGCTGCCGGGTGATCGGCATTGCGCGCAACGAAGCAAAAATGAAAAAGCTGGTCGCGGAGCTGGGCGAACAGGCGCGGTTTTTTTCCTATTTTCTCTTTGACGTTTCCGCCAGAGAAAACTGGACGACCTTCGCTGACGCCTTGCGCGAGCAGGGGATCCAACCGGATATTTTGATCAACAACGCCGGCATTTTGCCGAAGTTTGACAAATTCCTCAACTACTCCATCGAGGATATCGACCGCGCAATGCAGATCAATTTTTATTCCTGCGTCTATTCCATGAACGCGCTGCTGCCGATGCTG…
GCA_902762875.1	d__Bacteria;p__Bacillota_A;c__Clostridia;o__Oscillospirales;f__Acutalibacteraceae;g__UBA737;s__UBA737 sp902762875	NA	ATGAAAAACAACTGGCTTAATAATAAAACCGTAATTATCACGGGTGCGTCAAGCGGCATAGGCAGGGGCATTGCAATAAAGCTTATTAAGGAATATAACTGCACGGTTTTAGGTATTGCAAGGAGTAAGGAAAAAATGGAGCGCCTTTCTGCCGAGCTGGGCACGGATTCGGAAAAGTTTTCTTACTGTCTTTTTGATGTGTCAAGTAAGGAAAATTGGAAAAACTACCGTTTATACCTTGAGAAAAAGGGAATTAAGCCCGATATTCTTATAAATAATGCGGGTATTTTGCCTGAATTTAAAAAGGCAGAGAATACTTCCGCAGAAGAAATCGAGGGGACAATGAACATAAATTTCTACGGAGCGGTGTATTCTGTGAAAGAACTGCTATCGTTAATT…
GCA_902772935.1	d__Bacteria;p__Bacillota_A;c__Clostridia;o__Oscillospirales;f__Acutalibacteraceae;g__UBA6857;s__UBA6857 sp902772935	ATGAAAAAAACTGTGTTTCTGACCGGTGCTTCCGGTACCATGGGCTGGGCAGCGTTCAATGAACTGTATGCCCGCAAGCAGATGTACAATATCGTGGTGTTGCTGCGTGAAAGCAAGAAAAACAAAGAGAAATTTGCCGCATTCCTGCATGATCCCGACGTGCGGATCGTCTGGGGCGACCTGACGTCTTATGAAGATGTCCTGGACGCTGTGACCGGCGCAGACTTTGTGCTGCATGTCGGCGGCTTGGTTTCCCCGGCGGCGGACTACTTCCCAAAGAAGACGCTGTTCACCAACGTGACCGCGATGCAGAACATCGTGAACGCGGTCAAGGCACAGGAAGACCCCGACGCCGTAAAGGTGGTTTATATCGGTACGGTCGCAGAGACCGGCGACCGC…	ATGACGCCGTATTGTTGGTTTGATTACAAAACAGTCATTGTTTCCGGTGCTTCCAGCGGCATCGGAAAGGGCCTTGTGAAAAAGCTGATCTCCGATCACGCCTGTACCGTGATCGGTATTGCAAGAAATGAAACAAAAATGAAAAAACTGGTGGCAGAGCTCGGCGACAAGGCGCGCTTTTTTTCCTACGCCCTGTTCGATGTTTCCATCAAGGAAAACTGGGAAGCTTTTGAAAAGGAGCTGCGTCAAAAGCATATCCAGCCGGATCTGCTGATCAACAACGCGGGCATTTTGCCGAAATTTGACAAGTTCATCAATTATTCGTTGGACGATGTCAACCGCGCCATGCAGATCAATTTTTATTCCTGCGTGTACTCTATGAACGCACTTATGCCGCTG…
GCA_902774035.1	d__Bacteria;p__Bacillota_A;c__Clostridia;o__Oscillospirales;f__Acutalibacteraceae;g__UBA6857;s__UBA6857 sp902774035	ATGATTGGTGGTTATATCATGAAAAAAACCGTGTTTCTCACCGGCTCCTCGGGCAACATGGGCTTTGCGGCGTTCCGTGAACTCTATGCAAGAAAACACATGTATCACATCGTTCTGCTCAACCGCGACAGCAAAAAGAACCATCTCAAATTTGCGAAATACATGAACGACCCCGACGTCACCCTCGTCTGGGGCGACCTGACGGTCTATGAAGACGTGCTCACCTGCATTACCGGCGCGGACTACGTGCTGCATGTGGGCGGCTTGGTCTCCCCCGCCGCGGACTATTTTCCGAAGAAGACCCTCTTCACCAACATCACGGCCATGGAAAACATCATCAAGGCTGTCAAGGCGCAGGAAGACCCCGACAGCGTCAAGGTCGTCTATATCGGCACCGTC…	NA
GCA_902780565.1	d__Bacteria;p__Bacillota_A;c__Clostridia;o__Oscillospirales;f__Acutalibacteraceae;g__RUG806;s__RUG806 sp902780565	ATGAAAACTGTATTTCTGACTGGCGGTACCGGCACCATGGGTTGGGCGGCGTTTCAGGAGCTGTATAAGCACAAGGACGTCAAGATCCATTTTCTCGCCCGCGCGTCCGAGGCGAACAAGGATCGGCTGAAGCCCTATATGGGGGATAAAAACGTTGAGATCATCTGGGGCGACTTCCTGGATTACGATTCGATCCTCAAGGGGATCACCGGCGTCGACTACGTGCTGCATATCGGCGGCATGGTTTCTCCCGCTGCGGATTATAAGCCCTACACGACCAGAAAGGTCAACGTCGGCGCCGCGGATAATATTGTGAAGGCCGTTCTTGCACAGCCGAACGCCGAGGATATCAAGGTCTGCTACATCGGCTCCGTTGCCGAGACCGGAGACAGAAACACG…	NA
GCA_902782845.1	d__Bacteria;p__Bacillota_A;c__Clostridia;o__Oscillospirales;f__Acutalibacteraceae;g__RUG806;s__RUG806 sp902782845	ATGAAGACAGTATTCTTGACCGGCGGTACCGGTAACATGGGATGGGCTGCGTTTCAGGAGCTCAACCGGCATAAGGACGTAAAAATCAACTTCCTTGCGCGTCCCAGCGAGAAAAACAAGGATCTCTTAAAGCCCTATATGGGCCAGAAGAACGTGGACATCATCTGGGGCGATTTCCTGGATTACGACGCGATCCTCAAGGGCATCACGGGCGCGGATTACGTGCTGCATATCGGCGGCATGGTTTCCCCCGCCGCGGACTATAAGCCTTATTCCACCCGCAAAGTGAACGTAGGCGCCGCAGAGAATATCTGCAAGGCTGTGCTCGCTCAGCCCAACGCCGACGATATCCGCGTGTGCTATATCGGTTCCGTTGCCGAAACCGGCGACCGGAATACG…	NA
GCA_902786285.1	d__Bacteria;p__Bacillota_A;c__Clostridia;o__Oscillospirales;f__Acutalibacteraceae;g__UBA6857;s__UBA6857 sp902786285	ATGAAAAAGACAGTATTTCTGACCGGCTCGTCCGGCAACATGGGCTTTGCCGCCTTCCAAGAGCTGTATGCCCGGCGTCACATGTACCATATTGTGCTGCTCAACCGCGACAGCAAAAAGAACCGCGAAAAGTTCAAGGACTATGTCGGCGATCCAAACGTCACCTTGTACTGGGGCGACCTGACCGTTTATGAAGACGTGCTCGCCTGCGTCACCGGCGCGGACTATGTGCTGCACGTCGGCGGCCTTGTGTCTCCCGCGGCGGACTATTTCCCGAAGCGCACCCTGTTTACCAATGTCACCGCCATGAAAAATATCGTGGACGCCGTCAAAGCGCAGGAAGATCCCGACAGCGTGAAGGTGGTCTATATCGGCACCGTGGCCGAAACCGGCGACCGC…	ATGACAGATTGTTGGTTCGACTACAAAACAGTGATCGTTTCGGGCGCGTCGTCCGGTATCGGCAAGGGGCTTGTGAAAAAGCTGATCGATGAACACGGCTGCCGCGTGATTGGCATTGCGCGCAATGAAACAAAAATGCTCAAACTCGTGGAGGAGCTTGGTGCAAAAAAGCGATATTTTTCTTATTTTCTCTTTGACGTATCCGTCAGGGAAAACTGGAAAACCTTTGCCGACGCGCTGCGCGAGCAGGGCGTTCAGCCGGACATTCTGATCAACAACGCCGGCATCCTGCCGAAGTTTGACAAATTCCTCAACTACTCCATTGAGGATATCGACCGCGCGATGCAGATCAATTTTTATTCCTGCGTCTATTCCATGAACGCGCTGCTGCCGATGCTG…
GCA_902787025.1	d__Bacteria;p__Bacillota_A;c__Clostridia;o__Oscillospirales;f__Acutalibacteraceae;g__CAG-177;s__CAG-177 sp902787025	GTGCTCATACAGCCGATAGCGGCTACCATCGGGATAAAAACCGTATTTCTTACCGGCGCTTCCGGTAATATGGGCTTTCACAGCTTCATGGAATTCCTGAAACACAGAGATAAGTTCAACATTGTTGTTCTTCTCCGCGGCAGCGAGAAAAACAAACTCAAATTCAAACCCTATGAGAACGATCCCTGCGTAAAAATCGTCTGGGGCGACCTCACAAAATATGAGGATGTTCTTTCCTGCGTTTCCTCCGGTGTGGATTATGTTCTTCATGTAGGCGGTATGGTTTCGCCCGCAGCCGACTATTTCCCCACCAAAACTGTTGTTACCAACACAACAGCGGCAAGAAATATCGTAAATGCCATCAAGGCTCAGCCCGATCCCGACGCCATCAAACTTGTT…	NA
GCA_902787275.1	d__Bacteria;p__Bacillota_A;c__Clostridia;o__Oscillospirales;f__Acutalibacteraceae;g__UBA1425;s__UBA1425 sp902787275	ATGAAAAAAACGACCGTAGCATTGACCGGCGCATCCGGCAACATGGGCTTTCAGGGCTTTTTGGAGCTGTACGCCCGCAAGTACCGCCACAACATCGTTCTGCTGCTCAGAAACAGCGAGAAGAATCGTAAAAAGTTCATGCCCTATGCGAACGACCCCTCCGTCAAGATCATCTGGGGCGACCTGACCGACTATGAGGCCGTGCTGCGGTTCGTCACCGGTGCGGACTACGTACTGCACGTGGGCGGCATGGTCTCGCCCGCGGCGGACTACTATCCGCGCAAGACCATCCGGACCAACGTCAGCGCCGCTGAAAACATCGTCCGCGCTGTCCGGGCGCAGCCCGATCCCGACGCGGTCAAGGTCGTTTACATCGGCACCGTCGCCGAGACCGGCGAC…	NA
GCA_902788995.1	d__Bacteria;p__Bacillota_A;c__Clostridia;o__Oscillospirales;f__Acutalibacteraceae;g__RUG806;s__RUG806 sp902788995	ATGAAAACCGTATTCCTGACCGGCGGTACCGGTACCATGGGTTGGGCGGCCTTCCAGGAGCTGTACAAGCAGAAGGACGTCAGGATCAATTTCCTTGCAAGACCCAGCGATAAGAACAAGCAAAAGCTTCTGCCCTATATGGGACAGAAGAACGTGGAGATCATCTGGGGCGATTTCCTGGACTATGACGCCATTCTGAAGGGCGTCACCGGCGCGGATTACGTGCTGCACATCGGCGGCATGGTCTCCCCGCAGGCGGACTATAAGCCCTATTCCACCCGCAAGGTCAACGTGGGCGCGGCGGAGAACATCTGCAAGGCGGTTCTCGCCCAGCCCAACGCGGACGATATCCGCGTCTGCTACATCGGTTCCGTGGCCGAGACCGGCGACCGCAACACG…	NA
GCA_902790325.1	d__Bacteria;p__Bacillota_A;c__Clostridia;o__Oscillospirales;f__Acutalibacteraceae;g__UBA1425;s__UBA1425 sp902790325	ATGAAAAAAACGACCGTCGCACTGACCGGTGCTTCCGGCACCATGGGCTTTCAGGGATTTCTGGAACTGTACGCCCGCAAGTACCGCCACGACATTGTTCTGCTGCTGCGCAACAGCGAAAAGAACCGCAAAAAGTTTATGCCTTATGCGAACGATCCTTCCGTAAAGATCATCTGGGGTGATCTGACGGATTATGAGGCAGTGCTGCGTTTCGTGACCGGCGCGGACTACGTCCTGCATGTTGGCGGCATGGTTTCTCCCGCCGCGGACTACTATCCGCGCAAGACGATCCGCACCAATGTCACCGCCGCCGAAAACATTGTGCGCGCCATTCAGGCACAGCCGGATCCCGATTCTGTCAAGGTCGTTTATATCGGCACTGTGGCCGAGACCGGCGAC…	NA
GCA_902791235.1	d__Bacteria;p__Bacillota_A;c__Clostridia;o__Oscillospirales;f__Acutalibacteraceae;g__Eubacterium_R;s__Eubacterium_R sp902791235	ATGGCAAAGAAAACCGTATTTCTTACCGGCGGTACCGGTAATATGGGATGGGCTGCAGTTCAGGAAATGATTAAGCATCCTAATGAGATTAATCTTAAAATCCTTGCTCGCAGAAGCCAGAAAAACGAAGAGCTTTTAAAGCCCTTAATGGCAAAGCCCAATGTTAAGATTGTCTGGGGTGATCTTACTGATTACGACTCACTCCTCGAAGGTATCACCGGAGCGGACTATGTTCTTCATGTAGGCGGTATGGTATCCCCTGCTGCTGACTGGAAGCCGTACAGAACACAGAAGACAAATATCGGCGCTGCTGAAAATATCTGTAAAGCAGTTCTTGCACAGCCGGACCCCGACGCAGTAAAGGTTTGCTATATCGGTACTGTTGCTGAAACAGGCGGT…	ATGGATGATTTTAAATTATATGAAAACGGCGACTGGCTTAACGGCAAGACCGTAATTGTAACGGGCGCTTCGGGCGGTATGGGTGCAGGCATTGCCGCAACCCTTATCAAGAAGCACGGTTGCCGTGTTGTCGGCGTAGCAAGAAGCGAGCCTAAGATGATTAAGTTTATCGAGGAGCTCGGACCTACCTATGCGGAGCAGTTTTCCTACAAGCTTTTTGATGTATCGGTCAGGGAGAACTGGGAGAACTTTGCCAAGGAGCTTGAGGAGGAGGGTATCGTGCCTTCCGTTCTTATCAATAACGCAGGTATTCTTCCTAAGTTCAAGAGGTTTGACAGGTACTCATATGATGAGATAGAAAAGGCAATGAACATCAACTTTTATTCCTGCCTTTACGGT…
GCA_902792905.1	d__Bacteria;p__Bacillota_A;c__Clostridia;o__Oscillospirales;f__Acutalibacteraceae;g__CAG-177;s__CAG-177 sp902792905	ATGGCACAAAAAAAGACAGTATTCCTTACAGGCGCCTCAGGCAATATGGGGTATCAGAGCTTTCTTGAGTTTTTCAAGCACAAGGATCAGTTCAATATTGTAGTTCTTCTTCGTGACAGCGAAAAGAACAGAAAAAAATTCGCTGAGTATATCAATGATCCTTCGGTAAGAATCGTTTGGGGTGATCTCAAGGATTATGATGCCATTAAAAAAGGCGTTGACGGTTCCGATTATGTTCTTCATATCGGCGGTATGGTTTCTCCTTCGGCAGACTATTATCCTACAAAGACCGTTGTGACCAATACCACCGCTGCTAGAAATATCGTTGACGCTGTCAAGGCACAGCCGAATCCCGACGCCGTTAAGGTTGTTTATATCGGTACGGTTGCCGAAACCGGC…	NA
GCA_902792985.1	d__Bacteria;p__Bacillota_A;c__Clostridia;o__Oscillospirales;f__Acutalibacteraceae;g__UBA6857;s__UBA6857 sp902792985	ATGAAAAAAACAGTGTTTCTGACCGGTTCCTCCGGCAACATGGGCTTTTGCGCATTCAAAGAGCTGTACGCAAGAAAGCATATGTATCACATCGTTGTGCTCAACCGCGACAGCAAAAAGAACCATGAAAAGTTCGCAAAATATGTGAATGATCCCGACGTCACCCTTGTCTGGGGCGATCTGACGGTGTATGAAGATGTGCTCACCTGCATCACCGGCGCAGACTATGTGCTGCATGTCGGCGGTCTTGTCTCCCCTGCTGCGGATTACTTCCCGAAGAAAACGCTGTTTACCAACGTCACCGCAATGAAGAACATCATCAAAGCGGTCAAAGCGCAGAACGACCCCGACAGTGTCAAGGTCGTTTACATCGGCACCGTTGCCGAAACCGGCGACCGC…	NA
GCA_902796055.1	d__Bacteria;p__Bacillota_A;c__Clostridia;o__Oscillospirales;f__Acutalibacteraceae;g__RUG714;s__RUG714 sp902796055	ATGGATAAGAAAACCGTTTTGCTCACAGGTGCTTCGGGCACTATGGGCTGGGAAGGCTTTAAGCAGCTTTACCGCAGAAGAAATAAGTTTCATATTGTTCTTTTGCTTAGGGAAAGCCCGAAAAATCTTATTAAGTTTAAAAGATTTTTAGATGACCCTAATGTAACAATAGTATGGGGCGATTTAACCGATTATAATTCGGTTTTGGAAGCCGTAAGCGGCGCCGATTATATCCTTCATGTTGGAGGTATGGTTTCTCCCGCAGCCGACTATTATCCCAAGAAAACAATTTATACAAATGTTACCGCTGCCGAGAATATCGTTAAAGCGGTAAAGGCTCAAAAAGACCCCGATGCCGTTAAGGTTGTATATATCGGCACCGTTGCCGAAACAGGCGAC…	NA
GCA_902796175.1	d__Bacteria;p__Bacillota_A;c__Clostridia;o__Oscillospirales;f__Acutalibacteraceae;g__RUG806;s__RUG806 sp902796175	GTGAAAACCGTATTTCTCACCGGCGGAACCGGCACCATGGGGTGGGCCGCGTTTCAGGAGCTCTACCGTCAGAAGGACGTCAAGATCCATTTCCTCGCGCGTCCCAGTGAAAAAAACAAGATGATGCTGTTCCCGTTCATGGGACAGAAAAACGTGGATATCATCTGGGGCGATTTTCTGGATTACGACGCGATACTCAAGGGCGTCACAGGCGCGGATTACGTTTTGCACATCGGCGGCATGGTGTCGCCCGCGGCGGATTATAAGCCTTATACCACCCGCAAGGTGAACGTCGGCGCGGCCGAAAACATCTGCAAAGCCGTGCTGGCGCAGCCAAACGCCGACGACATCCGCGTGTGCTACATCGGTTCCGTCGCCGAGACGGGCGACCGCAACGCC…	NA
GCA_902796295.1	d__Bacteria;p__Bacillota_A;c__Clostridia;o__Oscillospirales;f__Acutalibacteraceae;g__CAG-177;s__CAG-177 sp902796295	ATGGCACAGAAAAAAACAGTATTTCTTACCGGCGCTTCCGGCAACATGGGTTATCAGAGCTTCCTTGAGTTCATAAAGCACAAGGATCAGTTCAATATCAACGTTCTTCTCCGCGACAGCGAAAAGAACAGGAAAAAGTTTGCCGGATATCTCAATGATCCTTCCGTCAAGATTGTATGGGGCGATCTTAAAAACTTTGAAGACGTCAAGAGAGGCGTTGACGGAGCGGATTATGTTCTTCACGTGGGCGGCATGGTTTCTCCCGCCGCGGACTACTATCCCACAAAGACAGTCGTCACCAACACCACGGCGGCGCGCAATGTTGTTGACGCCGTCAAGGCTCAGCCCAATCCCGACGCCGTAAAGGTAGTCTATATCGGCACTGTTGCCGAGACAGGC…	NA
GCA_902796315.1	d__Bacteria;p__Bacillota_A;c__Clostridia;o__Oscillospirales;f__Acutalibacteraceae;g__DTU089;s__DTU089 sp902796315	ATGCAAAAAAAGACCGTGTTCCTGACCGGGGCGTCCGGTAATATGGGCTGGCAGGGTTTCAAGGAACTGTATGCCCGTAAAAACGAGTTCAACATCGTTCTTCTGCTCCGCGGCAGCGAGAAGAACAAAGCCAAGTTCAAGGATTTTGAAAACGACAGCGCCGTCAAGATCGTCTGGGGCGACCTGGGCAATTACGACGACGTGCTTTCGTGCGTGACCGGCGCCGATTTCGTTCTGCACGTCGGCGGCATGGTTTCGCCCGCGGCCGACTACTATCCCAAAAAGACCATCAAGACCAACACGACCGCCATGCGCAACATCATTGACGCCGTCAAGGCCCAGCCGAACCCGGACGATATCCATATCGTCTATATCGGCACCGTTGCCGAGACCGGCGAC…	NA
GCA_902796535.1	d__Bacteria;p__Bacillota_A;c__Clostridia;o__Oscillospirales;f__Acutalibacteraceae;g__UBA8612;s__UBA8612 sp902796535	ATGAAAAAAACAGTTGCTTTGACCGGCGGCTCCGGTAATATGGGCTTTCAGGGCTTTAAAGAGCTCTATCGCTACCGCGACAAATACAACATTGTGCTTTTGCTTCGCGACAGTGAGAAAAACCGCAAAAAGTTCAGAATGTACATCGGCGACCCGTGCGTGAAAATCGTGTGGGGCGACCTGACCAAATTTGACGATGTGAAGCAGTTGGTCGACGGAGCCGACGTGGTGCTTCACGTGGGCGGCATGGTTTCTCCCGCGGCGGATTATTATCCCAGGCGCACGCTCAAAACCAATGTTTCGGCGGCCGAGAACATTGTCAACGCCGTCAAGGCGCAGCCCGACCCAGACAGCGTCAAGGTCGTTTATATCGGCACCGTTGCTGAAACGGGCGACCGT…	NA
GCA_902797915.1	d__Bacteria;p__Bacillota_A;c__Clostridia;o__Oscillospirales;f__Acutalibacteraceae;g__Eubacterium_R;s__Eubacterium_R sp902797915	NA	ATGTCTAATTGTTGGCTTAGCGGAAAAACCTGCGTAGTAACGGGCGCTTCCGGCGGTATGGGCGCGGGTATTGCCGCAACCCTTATTAAAAAGCACGGCTGCCGCGTTATCGGCGTTGCAAGAAGCGAACCGAAAATGCTTAAATTTATTGAGGAGCTCGGCCCCGATTACGCTAAGCAGTTTTCCTACAAGCTTTTTGACGTTTCCAAGAAGGAGAATTGGGATAATTTTGTTGCAGAGCTTGAGGCAGAGGGTGTTCAGGTTGACGTGCTCGTTAATAATGCGGGTATTCTGCCTAAGTTTAAGCGCTTTGACCGCTACGATATGGACGAAATTGAAAGGGCAATCAACATCAATTTCTATTCCTGCGTTTATTCAACAAAGGCAATGCTGCCCATG…
GCA_904501675.1	d__Bacteria;p__Bacillota_A;c__Clostridia;o__Oscillospirales;f__Acutalibacteraceae;g__DTU089;s__DTU089 sp904501675	NA	ATGGCAAAGTGGATTGATAACAAAACAGTAATTATCACAGGGGCATCAAGCGGTATCGGCAAAATGCTTGCAGAAAGACTTATGAAAGAGCATAACTGCAAGGTGATTGGTGTTGCAAGAAGTGAAAAGAAAATGCTCAATTTCATTGAGGAGCTTGGCGATTATGCGAAGCTGTTTTCTTATAAGCTTTTTGATGTTTCAAGCTATGATAATTGGCAGAATTTCCATGATTGGCTTGTAGAAAACAATATCAATCCTGATGTTCTTATTAATAATGCTGGTGTTCTTCCTCGTTTTGACAGACTTATGAACTACACAAAAGAAGAAATTGATGAATCAATCAATATTGACTTTTACTCAGCTGCATATTCTTCAAAAATTATGCTTCCTCTTCTTATG…
GCA_904501875.1	d__Bacteria;p__Bacillota_A;c__Clostridia;o__Oscillospirales;f__Acutalibacteraceae;g__UBA737;s__UBA737 sp904501875	NA	ATGAAAAACAACTGGCTTAACAATAAAACCGTAATTATCACGGGTGTGTCAAGCGGCATAGGCAGGGGAATTGCAGAAAAGCTTATAAAAGAATATAACTGCACGGTTTTGGGTGTTGCAAGGAGCAAAGAAAAAGCCGAGAGCCTTTCTGACGCGTTAGGCGCTGACGCAGAAAAATTCTCCTATAGTCTGTTTGATGTATCGAATAAAGAAAATTGGAAAAGCTATCACTCTTACCTAACGGATAACGGAATTAAGCCCGATATTCTTATAAATAATGCGGGCGTTTTGCCTGAGTTTAAAAAGGCAGAGAATATTTACACAGAAGAAATCGAGGGGACAATGAAAATAAATTTTAACGGCTCGGTGTATTCTATGAAAGAACTGTTGCCGTTAATT…
GCA_904501895.1	d__Bacteria;p__Bacillota_A;c__Clostridia;o__Oscillospirales;f__Acutalibacteraceae;g__Fimenecus;s__Fimenecus sp904501895	ATGCAGAAAAAGACCGTTGCTCTTACAGGCTCATCAGGTACAATGGGATGGGCAGGATTTAAAGAGCTTTATGCAAAAAAAGATAAGTTCAATATCGTTGTTCTTAATCGTGACAGCAAGAAAAACCGTGAAAAGTTTGCTGCTTACGAAAATGACCCTGCTGTAAAGCTTGTTTGGGGTGACCTTACAAATTACGACGATGTTCTTGAAATGGTAACAGGTGCTGACTACGTTCTCCACGTTGGTGGTATGGTTTCACCTGCAGCTGACTACTATCCTGTAAAGACACAGAAGACAAACGTTGCTGCAGCACAGAACATTGTTAATGCTGTTAAGGCACAGCCTGACCCAGATGCAGTTAAGGTTGTTTATATCGGTACTGTTGCTGAAACAGGTGAC…	ATGGGACAGTGTTGGATTGACAACAAAACAGTAATTATCACAGGTGCTTCAGCAGGTATTGGTAAGGGTGTTACAGAAAAGCTTATCAAAAAGCATAACTGTAAGGTTATCGGTATTGCAAGAAGTAAGGAAAAGACAGAAAAATTCGTTGAAGAATTAGGTGAGTATGCAAAGAATTTCTCATACAAGCTTTTTGACGTTTCTTCAAAGGAAAATTGGTTTGAATTTGCAGAATATCTTAAGGAAAACGACATCCATCCTGATGTGCTTATTAACAATGCAGGTATCCTTCCAAAGTTTAATAAGACACAGAATTACTCAATCGAGGAAATTGAAAGCGTTATGAATATCAACTTCTATTCAGCAGTTTATTCAATCAACGCTTTGTTGCCAATGCTT…
GCA_904502175.1	d__Bacteria;p__Bacillota_A;c__Clostridia;o__Oscillospirales;f__Acutalibacteraceae;g__RUG420;s__RUG420 sp904502175	ATGGCAAAGAACAACAAGAAGGTATTCATCACCGGCGCGTCCGGCAACATGGGCTGGTGCACGTTCCAGGAGATCTATAACAACAGACCCGACCTCGACCTGGTCCCTCTGCTGAGAGATTCCGAGAAGAACCGTGAGAAATTCGCGCCGTATCTGAATGACCCTCGCGTCAAGATCGTCTGGGGCGACTTCGGCGACTACGATGCCATCCTCGAAGGCATCACCGGCGCCAGCTATGTCCTGCACATCGGCGGCATGGTCTCTCCCGCTGCTGACTACTGGCCGAAGAGAACTCTCAAGACCAACGTCATGGCTGCGGAGAACATCGTCAAGGCTGTCAAGGCTCAGAAAAACCCCGATGACATCACCGTCGTCTACATCGGCACCGTCGCCGAGACC…	ATGACCATCGCCGGCAACTCCATCTATGCGGCGTCGAAGTCGTCGGTCAGCAACTACACCGAAGCGCTCCGCTACGAGTTCCGCGGCAAGTGTTTCTTCAGCGATGTGGGCCCCGGGGTCATCGCCACCGACATCAGGCGCTACCAGAACGCCTCCGAGCGGACCCTGAAGCTGATCCGGGCCGCCTCCAGCAGCTGTGAAGACATGGTCGACTGGATCTTCGAAGGCATCGAGAAGAAGAAGCCTATGATGACCCTCGGCCCCGACGCCCGGCTCATGGACACGCTCAACCGCCTCTTCCCCGTCGCCGGTTCCACCATCTTCAGCACGTTCATGAAACTGCCCCACCTCGACCTGTTCCGCGAGGTCTTCCGGGACTGA
GCA_905233545.1	d__Bacteria;p__Bacillota_A;c__Clostridia;o__Oscillospirales;f__Acutalibacteraceae;g__Eubacterium_R;s__Eubacterium_R sp905233545	ATGGCAAAAAAGACTGTTTTTCTTACCGGCGGAACCGGTAACATGGGTTGGGCTGCCGTTCAGGAAATGCTCAAGCACCCGAATGAAATCAATCTTAAGATTCTGGCAAGAAAGAGCCCTAAGAATGAGGAACTCTTAAAGGACCTTATGGCAAAGCCAAATGTTCAGATTGTATGGGGTGACCTTACTGATTACGATTCACTTCTTGACGGAATCACCGGCGCAGACTATGTTCTTCATGTTGGCGGAATGGTTTCCCCCGCTGCTGACTGGAAGCCGTACAGAACACAGAAAACAAATATCGGTGCTGCAGAAAACATCTGCAAGGCTGTTCTTGCTCAGCCCGATCCCGATGCTGTTAAAGTTTGCTACATAGGAACAGTTGCCGAAACAGGCGGA…	ATGGGTAAACGCTGTTGGCTAAACAATAAAACCGTTGTTGTAACGGGCGCATCCAGCGGAATGGGCGCAGGAATTGCCGAAACGCTTATCAAAAACCACAGCTGCACTGTTATCGGTATTGCAAGACGCGAAAAAAATATGCTTGAATTTGTTGACAAACTCGGGAATGAGTATAAAGACAAGTTTTCATACCAACTTTTTGATGTTTCATCAAAAGAAAGCTGGGATAATTTCGCTTCTGACATAAAAGAAAAAGGAATAAAAGTTGATATCCTTGTTAACAATGCGGGAATTCTTCCAAGATTTGCAAGCTTTGAAAAGTACTCCGAAGAGGAAATAAACAATGCAATGAATATTAATTTCTATTCAGCTGTTTATTCCACCCAGGCAATGCTTCCC…
GCA_905233805.1	d__Bacteria;p__Bacillota_A;c__Clostridia;o__Oscillospirales;f__Acutalibacteraceae;g__Eubacterium_R;s__Eubacterium_R sp905233805	NA	ATGGCAAAATGCTGGCTTGACGGTAAAACGGCAATAGTAACAGGCGCGTCAGGAGGCATGGGTGCGGGAATCGCCGCAACCCTTATTAAAAAGCACGGCTGTAAGGTAATAGGCGTTGCAAGAAGCGAGCCGAAGATGATTAAATTCGTCGAAGAGCTCGGTGATGAATATAAGGACCAGTTCTCATACAGGTTATTCGACGTTTCGGTTAAAGAGAACTGGGAAGAGTTTGAAAAGGATTTGAAAGAGGCGGGTATTAAAGTCGATATCCTCGTAAACAACGCGGGAATCCTCCCGAAGTTCAAGAGGTTTGACAAGTATACGTACGACGAGATATTCAAGACTATGGATATCAACTTCTATTCCTGCGTATATTCGGTAAAGACTTTTCTTCCCATG…
GCA_905234495.1	d__Bacteria;p__Bacillota_A;c__Clostridia;o__Oscillospirales;f__Acutalibacteraceae;g__Eubacterium_R;s__Eubacterium_R sp905234495	ATGGCAAAGAAAACCGTATTCATTACCGGCGGTACCGGTAATATGGGCTGGGCTGCGGTACAGGAAATGGTTAAGCATCCCAATGAAATCAACATTAAAATTCTTGCCCGTAAGAGCCCCAAGAACGAAGAGAAGTTAAAGGGACTTATGGCAAAGCCAAACGTAAAAATCGTATGGGGCGACCTCACAGATTACGATTCGCTTCTTGACGGTATTACAGGCGCAGACTATGTTCTTCACGTTGGCGGTATGGTATCCCCTGCGGCTGACTGGAAACCCTACAGAACTCAGAAGACAAACATCGGTGCGGCTGAAAACATCTGCAAGGCAGTTCTTGCACAGCCCGACCCCGATGCAGTTAAGGTTTGCTATATCGGTACTGTTGCCGAGACAGGCGGC…	ATGAATGATTGCAGATTTTGCGAAAACGGCGACTGGCTCAACGGCAAAACCGTTATCGTAACCGGCGCTTCGGGCGGTATGGGCGCAGGCATCGCAGCAACGCTTATCAAAAAGCACGGCTGCCGCGTTGTCGGCGTTGCAAGAAGCGAGCCGAAGATGCTCAACTTTATCGAGGAACTCGGCCCCACATATGCCGAGCAGTTTTCCTACAAGCTCTTTGACGTGTCTAAAAAAGAGAACTGGGAAAACTTTGCAAAGGAGCTTGAAGAGGAGGGAATCGTTCCGTCAGTTCTTGTGAACAACGCGGGTATTCTTCCCAAATTCAAGCGCTTTGACAGATATTCCTACGACGAGATTGAGAAGGCGATGAACATCAACTTCTATTCCTGCCTCTACGGC…
GCA_905234995.1	d__Bacteria;p__Bacillota_A;c__Clostridia;o__Oscillospirales;f__Acutalibacteraceae;g__Eubacterium_R;s__Eubacterium_R sp905234995	ATGGCTAAAAAAACAGTGTTCCTGACCGGCGGTACCGGCAATATGGGCTGGGCAGCTGTTCAGGAAATTCTTAAAAAGCCAAACGAAATCAACTTAAAGCTTCTTGCAAGAAAGAGCGCAAAGAATCAGGAGAAATTAAAACCGCTTATGAGCAAGCCAAACGTTCAGATTGTTTGGGGCGATTTTCTTGATTATGACGCAATTCTTGAAGGCGTAACGGGTTCTGATTACATCCTTCACGTTGGCGGTATGGTATCCCCCGCTGCTGACTGGAAGCCGTATTTAACTCAGAAAACCAATATCGGCGCTGCTCAGAACATCTGCAAGGCTGTTCTTGCTCAGCCGAATGCCGATGAAATCAAGGTTTGCTACATAGGCACGGTTGCCGAAACCGGTGAC…	ATGTCTAATTGTTGGTTAAGCGGAAAAACCTGCGTTGTAACGGGCGCTTCCGGCGGTATGGGTGCAGGTATTGCCGCAACCCTTATCAAAAAGCACGGCTGCCGTGTTATCGGCGTTGCCAGAAGCGAGCCGAAAATGCTTAAGTTTATTGAGGAGCTCGGTCCCACTTATGCAGAGCAGTTTTCCTATAAGCTTTTTGACGTTTCCAAGAAAGAGAATTGGGATAACTTCGTTGAAGAGCTTAAGGCAGAAGGCGTTCAGGTTGATGTTCTCGTTAATAATGCCGGCATTCTCCCGAAATTCAAGCGCTTTGACCGCTATGATATGGATGAAATTGAAAGGGCAATTAACATCAATTTCTATTCCTGCGTTTATTCAACAAAGGCAATGCTGCCCATG…
GCA_905235625.1	d__Bacteria;p__Bacillota_A;c__Clostridia;o__Oscillospirales;f__Acutalibacteraceae;g__CAG-177;s__CAG-177 sp905235625	ATGGCACAGAAAAAAACTGTATTTTTAACCGGCGCTTCCGGCAACATGGGTCATCACAGCTTTCTTGAATTCATGAAGCACAGAGATAAGTTCAATCTCGTTCTTTTGCTTCGTGACAGCAAGAAAAACAGAGAGCTCTTTGCCGACTATCTCGGCGACAGCAGCGTTAAGATTGTTTGGGGCGATCTTACCGATTATGACGCAATCAAGACCTGCGTTGACGGAGCCGATTACGTGCTTCACGTTGGCGGAATGGTTTCTCCCGCCGCCGACTATTATCCCACCAAGACCGTCGTTACCAACACCACCGCCGCGAAGAACATCGTTGAGGCTGTTAAGGCTCAGCCCAATCCCGACGCGGTTAAGGTTGTTTACATCGGCACCGTTGCCGAAACGGGC…	NA
GCA_910577195.1	d__Bacteria;p__Bacillota_A;c__Clostridia;o__Oscillospirales;f__Acutalibacteraceae;g__Eubacterium_R;s__Eubacterium_R sp910577195	ATGTCAAAGAAAACCGTATTTATTACCGGCGGTACCGGTAATATGGGCTGGGCAGCTGTTCAGGAAATGATGAAGCACCCAAGCGACATCAACATCAAGATGCTCGCAAGAAAGAGCCCAAAAAATGAGGAAAAATTAAAACCTCTTATGGCTAAGCCAAATGTTAAAATCGTATGGGGTGACCTTTGCGATTATGATTCTATTCTTGAAGGTGTAACAGGCTCTGATTATGTTCTTCATGTTGGCGGTATGGTATCACCTACTGCTGACTGGAAGCCATACAGAACTCAGAAAACAAACATCGGTGCAGCTGAAAGCATCTGCAAGGCAGTTCTTTCTCAGCCTGATCCTGATGCAATCAAGGTTTGCTACATAGGTACTGTTGCTGAAACAGGCGGA…	ATGAGTGATTGTAAATGCTGCGTTGGCGGCGATTGGCTCAGCGGAAAAACCGTAATCGTTACAGGCGCATCAGGCGGTATGGGTGCAGGTATTGCTGCAACTTTAATTAAGAAGCATGCTTGCCGTGTTGTTGGTGTTGCAAGAAGTGAAGCAAAAATGCTTAAGTTCATTGAGGAGCTTGGCCCAACATATGCAGAGCAGTTTTCATACAAGCTGTTTGATGTATCAGATAAAGCTGCTTGGGAGAGCTTTGCAGAGGAGCTTGCTGAAGAGGGCATCCGTCCTTCTGTTCTTATCAATAATGCAGGCATTCTTCCTAAGTTCAAGAGATTTGACAGATATTCATATGAGGAAATTGAAAGAGCAATGAACATCAATTTCTATTCATGTGTTTATGGC…
GCA_910577215.1	d__Bacteria;p__Bacillota_A;c__Clostridia;o__Oscillospirales;f__Acutalibacteraceae;g__Eubacterium_R;s__Eubacterium_R sp910577215	ATGGCAAGAAAAACGGTATTTCTTACAGGCGCAACAGGAAATATGGGCTGGGCAGCAGTTCAGGAAATCCTGAAAAAGCCGAATAAAATTAATCTCAGAATACTTGCACGAAAAGGTGCTAAAAATGAAGAAAAATTAGCTCCTTATATGGGAAGACCGAACGTTCAGGTTGTATGGGGTGATTTTCTTGACTATAATGCAATTCTTGAAGGTGTAACAGGTGCAGATTATGTACTGCATATCGGAGGACTTGTTTCACCTGCCGCAGACTGGAAACCCTATCTTACACAGAAAACAAACATCGGTGCAGCTGAAAACATCTGCAAGGCTGTTATGGCTCAGCCGAATGCTGATGAAATAAAGGTTTGCTACATAGGCACGGTAGCACAAACAGGCGGA…	ATGGCGAATTGGCTTAATGGTAAAACCTGTATTGTTACCGGTGCTTCAGGCGGTATGGGTGCAGGCATTGCGGCAGCACTTATAAAAAAGCATGGCTGTAATGTTATCGGCATTGCAAGAAATGAATTTAAAATGCAAAGATTCATAGAAGAATTAGGACCAAGCTACGCAGAGCAGTTTTCATATAAGCTTTTTGATGTTTCAAAGCGTGAAAACTGGGAAGAGTTTGCTGCTGAATTAGAAGAAAACGGCACACAGATTGATGTGCTTATTAATAATGCCGGCATTCTTCCGAAATTCAAAAGATTTGACAGATATGATATTGACGAAATTGAAAATGCAATGAATATCAATTTTTATTCCTGTGTTTATTCAATAAAAGCACTTCTTCCTATGCTG…
GCA_910583925.1	d__Bacteria;p__Bacillota_A;c__Clostridia;o__Oscillospirales;f__Acutalibacteraceae;g__Eubacterium_R;s__Eubacterium_R sp011958665	ATGGCAAGAAAAACAGTATTTATAACAGGCGGAACAGGAACTATGGGCTGGTCTGCAATTAAATATATGTTAAAAAAGCCGACAAAAATCAACTTGAAAATATTGGCAAGAAAAAGCACAAAGAATATGGAACTCCTTACTCCGTATATGGCAAAGCCGAACGTTAAGATTATATGGGGAGATTTTCTTGATTATGATGCTATTCTTGAAGGCGTTACAGGCAGCGATTATATTCTTCATATAGGCGGAATGGTTTCCCCTGTTGCAGACTGGAAACCTTATTTAACACAAAAAACCAACATCGGTGCTGCAGAAAACATTTGCAAGGCAGTGCTTGCTCAGCCCAACCCCGATGCAATTAAGGTTTGCTATATCGGTTCTGTAGCACAGACGGGCGGA…	TTGTCTTGCTGGTTAAATGGCAAAACCTGTATTGTAACGGGTGCGTCAGGCGGTATGGGGGCAGGTATTGCAGCTGCTCTTATAAAAAAGCACGGCTGCAATGTTATCGGAATAGCACGAAGTGAGCCGAAAATGAAAAAATTTATTGAAGAATTAGGTCCAAGCTATGCCGAGCAGTTTACATATAAACTTTTTGATGTTTCAAAGCGTGAGAACTGGCAGAGTTTTACTTCTGAGCTTGCCGAAAACGGAATACAGCCGGATGTTCTGATAAATAATGCGGGAATTCTTCCTAAATTCAAAAGGGTAGACAAATATGATGTTGAAGAAATAGAAAATGTTATGAATATCAATTTCTTTTCTGCTGTTTATTCCATTAAGGAGCTTATGCCTTTTCTG…
GCA_910584985.1	d__Bacteria;p__Bacillota_A;c__Clostridia;o__Oscillospirales;f__Acutalibacteraceae;g__Eubacterium_R;s__Eubacterium_R sp910584985	ATGGCTAGAAAAACAGTTTTTATCACAGGTGGAACAGGAAATATGGGTTGGTCGGCAATTCAGTATATGCTGAAAAAGCCCACAAAAATAAATCTGAAAATCCTTGCAAGAAAAAGCAAAAAAAACATTGAACTGCTCTCCCCTTATATGGCGAAACCGAATGTTAAGGTGGTTTGGGGCGATTTTCTGGATTATGATGCAATTCTTGAAGGTGTAACAGGAAGCGATTATGTGCTTCATATCGGCGGGCTTGTTTCACCCGCTGCTGACTGGAAACCGTATTTAACGCAAAAAACAAATATAGGTGCGGCAGAAAACATCTGCAAAGCCGTGCTTGCACAGCCTGATCCCGATGCGGTAAAGATTTGCTATATCGGCACAGTTGCCCAGACAGGCGGA…	ATGTCCGGATGCTGGCTTCACGGAAAAACCTGTGTTGTAACAGGTGCATCGGGCGGCATGGGGGCCGGAATTGCCGCTGCACTGATAAAAAAACACGGATGCAAGGTTATCGGCATTGCAAGAAGCGAGCCGAAGATGCAGAAATTTATTGAAGAATTAGGCCCGTCCTATGCCGAGCAGTTTACATATCGGCTGTTTGATGTTTCCAAGTGTGAAAACTGGGAAGCATTTGCAGCGGAACTTGCAGAAAGCGGTGTGCATGTGGATGTGCTGGTGAATAATGCAGGCATTCTTCCGAAATTCAAAAGATTTGACAGGTATAATACAGAAGAAATTGAAACGGTTATGAACATTAATTTCTATTCGGCTGTTTATTCTGTTAAAACGCTGCTTCCGTTT…
GCA_934436505.1	d__Bacteria;p__Bacillota_A;c__Clostridia;o__Oscillospirales;f__Acutalibacteraceae;g__Fimenecus;s__Fimenecus sp934436505	ATGGCAGATAAGAAAACCGTAATGCTCACCGGTGGCTCTGGCAACATGGGCTTTGCCGGCTTCAAAGAGCTTTATGCGAAGAAAGACAAGTTCAACATCACTCTTCTTTTGAGAGGCAGTGAAAAGAACAGAGAAAAGTTCAAGGCTTACCTTAACGATCCGTCAGTTAGAATCGTTTGGGGCGACCTTACAAAGTACGAGGATGTTCTCGACGCTGTCAACGGCGCAGACTACGTTCTCCACGTTGGCGGTATGGTTTCTCCCACAGCTGACTGGAAGCCTTACAGAACACAGAAAACAAATATCGGTGCTGCTGAACACATCTGCAATGCAGTTAAGGCTCAGCCCAATCCCGATGCAGTTAAGGTTTGCTACATAGGTACCGTTGCTGAAACAGGC…	ATGAACACTAATTGGATGAATAACAAAACTGTTATCATCACCGGTGCTTCAGGCGGTATGGGTAAGGGCGTTGCAGAGCGTCTTATCAAGGAACACGGCTGTACTGTCATCGGTATTGCAAGAAGCGAAGAAAAAATGAAAAAGGTGGTTGAAGAGCTCGGCGAGTATGCGGACAAGTTCTCTTATCAGCTTTTCGACGTTTCTGTTGAGCAGAATTGGATTGATTTTGTTACTTATCTCAGAGATAACAACATTCATCCCGACGTTCTTATCAACAATGCCGGAATTCTTCCCAAGTTTGACAGATTTCAGAATTACACAATCGACTACATAAAGAAGGCTATGGATATTAACTTCTATTCGGCAGTTTATTCAATCCATGCTCTTTTGCCGGTGCTT…
GCA_934456435.1	d__Bacteria;p__Bacillota_A;c__Clostridia;o__Oscillospirales;f__Acutalibacteraceae;g__CAG-488;s__CAG-488 sp934456435	ATGAGCAAGAAAACCGTATTTCTTACCGGCGCATCCGGTAACATGGGCTTTGCGGGCTTCAAAGAGCTTTACGCAAGAAAGGATAAGTACAACATTGTGTTGCTTCTCCGCGGCAGCGAAAAGAATCGTATCAAGTTCAAGGAGTACGAAAACGATCCCTCAATCAGAATTGTTTGGGGCGACCTGACAAATTACGACGACGTTCGCAAATGTGTTACGGGTTCCGACATCGTTCTCCACGTCGGCGGAATGGTATCCCCTGCCGCTGACTATTTCCCGAAGCGTACAATTAAGACAAACACAACAGCTATGCAGTATATCGTTGATGCCGTAAAGGCTCAGCCCGATCCGGACAGCATCAAGGTTGTTTACATAGGCACAGTTGCCGAGACCGGTGAC…	NA
GCA_934488615.1	d__Bacteria;p__Bacillota_A;c__Clostridia;o__Oscillospirales;f__Acutalibacteraceae;g__CAG-488;s__CAG-488 sp934488615	ATGAGCAAAAAAACCGTATTTTTGACAGGCGCATCAGGTAACATGGGATACGCAGGTTTTAAGGAGATCTATAAGAGAAAGGATAAGTACAACCTTGTTCTTCTCCTCAGAGGAAGCGAAAAGAACCGCATCAAGTTCAAGGACTATGAGAACGACCCTGCCGTTAAAATCGTTTGGGGCGACCTTACAAATTATGACGACGTTCGCAAGTGCGTAACAGGCTCGGACATCGTTCTTCACGTCGGCGGAATGGTTTCTCCCGCTGCCGACTATTTCCCGAAGAGAACGATCAAGACTAACACGACCGCTATGCAGTATATCGTTGATGCCGTTAAGGCTCAGCCTGATCCCGACGCGATCAAGGTTGTTTACATAGGCACAGTTGCCGAGACAGGCGAC…	NA
GCA_934511365.1	d__Bacteria;p__Bacillota_A;c__Clostridia;o__Oscillospirales;f__Acutalibacteraceae;g__UBA6857;s__UBA6857 sp934511365	ATGAAAAAGACAGTTTTTCTCACCGGCGCATCGGGAACGATGGGCTTCGCAGGCTTTGAGGAACTTTACATCAGACGTAATATGTATAATATCGTCCTCCTCCTCAGAGACAGCAAGAAAAACAGAAATCTCTTTGCTCCCTACATGAACGATCCCAGCGTAAGAATCGTTTGGGGCGACCTCACTGTTTATGAAGACGTTCTTGAGTGCATCAAGGGCTCGGATTACGTTCTTCACGTTGGCGGTCTTGTTTCTCCGGCAGCGGACTATTTCCCGAAAAAAACTCTTTTCACAAACGTCACTGCTATGGAAAACATTGTTAACGCTGTTAAGGCTCAGCCGGATCCCGATGCAATCAAGGTTGTTTATATCGGAACCGTTGCCCAGACCGGAGACAGA…	ATGTTCTGCAAGAAGTTTAAGATTGGAGAATGTGACATGGTTAACTGCTGGTTCGATTATAAAACCGTTATTGTTTCCGGCGCGTCGAGCGGTATCGGAAAAGGACTTGTTAAAAAGCTTATTGCCGACCACGGCTGCACCGTTATCGGAATTGCAAGGAACGAAAAAAGGATGAAAGCCCTTGTTGAAGAGCTCGGCGATAAGGCGCGCTACTTCTCATATTATCTTTTTGACGTTTCCGAAAAGGAAAACTGGCGCAATTTTGCAAAGGATATCACCGAAAAGGGCATTCAGCCGGACATTCTCATCAATAACGCCGGAATTCTGCCGAAGTTCAACAAGTTCGGCCATTATTCCCTTGAAAATATCGACCGCGCAATGCAGGTCAATTTCTATTCC…
GCA_934512155.1	d__Bacteria;p__Bacillota_A;c__Clostridia;o__Oscillospirales;f__Acutalibacteraceae;g__Eubacterium_R;s__Eubacterium_R sp934512155	ATGGCAAAGAAAACCGTATTTATTACCGGCGGTACCGGTAATATGGGTTGGGCTGCTGTGCAGGAAATGCTTAAAAAGCCTAACGAAATCAACATCAAAATGCTTGCAAGAAAAAGCGCAAAAAACGAAGAAAAATTAAAACCGCTTATGAGCAAGCCGAATGTTAAAATAGTTTGGGGCGATTTCCTTGACTATGATGCAATCCTTGAAGGTGTTACAGGTGCAGATTATATTCTTCACGTAGGCGGTATGGTATCCCCTGCTGCTGACTGGAAACCATACAGAACACAAAAAACAAACATCGGTGCTGCTAAAAATATTGTTAAAGCAGTTCAAGCACAACCAAATGCTGATGATATTAAAGTTTGCTACATAGGCACTGTTGCAGAAACAGGCGGA…	ATGTCTAACTGCTGGCTTCAGGGAAAAACCTGTATTGTTACAGGCGCATCCGGCGGTATGGGAGCAGGAATTGCTGCCACACTTATAAAAAAACATGGTTGTAGGGTTATCGGTGTAGCAAGAAGCGAACCGAAAATGCTTAAATTCATTGAAGAATTGGGTCCTACATATGCAGAACAATTTTCTTACAAGCTTTTTGATGTTTCAAAAAAAGAAAATTGGGATAATTTTGTTGAAGAAATTAAAGAAGAAGGCATTAAGGTTGACGTGCTTGTAAACAATGCAGGTATTTTGCCTAAATTTAAGAGATTTGACAGATACGAAATGGATGAAATTGAAAAAGCAATAAATATCAATTTTTATTCTTGTGTTTATTCTACAAAAGCTCTTCTTCCTATG…
GCA_934525065.1	d__Bacteria;p__Bacillota_A;c__Clostridia;o__Oscillospirales;f__Acutalibacteraceae;g__UBA6857;s__UBA6857 sp934525065	ATGAAAAAGACAGTTTTTCTTACCGGCGCCTCGGGAACGATGGGCTTTGCGGGCTTTCAGGAGCTTTATGTAAGACGCAATATGTATAACATCGTTCTCCTGCTCAGAGACAGCAAGAAAAACAGGAGCCTCTTTGCTCCTTACATGAATGATCCGAGCATTAGGATCGTTTGGGGCGACCTCACCGTTTATGAGGATGTTCTTGACGGAATCAACGGCGCGGACTATGTTCTCCACGTTGGCGGACTTGTTTCTCCTGCAGCCGACTACTTCCCGAAGAAGACCCTTTTCACCAACGTTGCCGCGATGGAAAACATCATCAAGGCCGTTAAGGCTCAGCCCGATCCGGACGCTGTTAAGGTTGTTTATATCGGTACCGTTGCTCAGACCGGCGACAGA…	ATGGTCAACTGCTGGTTCGACTACAAAACCGTTATTGTTTCCGGTGCATCAAGCGGAATCGGAAAGGGTCTTGTTAAAAAGCTCATTTCCGACCACGGCTGCACCGTTATCGGCATTGCACGCAACGAAAAAAGAATGAAAGCCCTTGTTGAAGAACTCGGCGACAAGGCACACTATTTCTCATACTACCTTTTTGACGTCTCTGAAAAAGAAAGCTGGCGCAATTTTGCCAATGACATTACCGAAAAGGGAATTCAACCGGATATCCTCATCAACAACGCAGGCATCCTGCCCAAGTTCAACAAGTTCGGCCATTATTCCCTTGAGGACATCGACCGAGCAATGCAGGTCAACTTCTATTCAAACGTCTATTCGATGAACGTCATGATCCCGATCCTG…
GCA_934525195.1	d__Bacteria;p__Bacillota_A;c__Clostridia;o__Oscillospirales;f__Acutalibacteraceae;g__Eubacterium_R;s__Eubacterium_R sp934525195	ATGGCAAAGAAAACCGTATTCGTTACCGGCGGTACCGGTAACATGGGTTGGGCTGCTGTTCAGGAAATGATTAAGCATCCAAACGAAATCAACATTAAGATGCTTGCAAGAAAGAGCCCAAAGAACGAAGAAAAATTAAAGGGTATCATGGCAAAGCCAAATGTTCAGGTTGTATGGGGTGACTTGGGCGATTACGACTCAATCCTTGAGGGTGTAACAGGCTCTGACTATGTTCTTCACATCGGCGGTATGGTATCTCCGACAGCTGACTGGAAGCCATACAGAACACAAAAGACAAACATCGGTGCTGCACAGAACATCTGCAAGGCTGTTTTGGCTCAACCAAATCCTGATGATGTTAAGGTTTGCTACATCGGTACTGTTGCTGAAACAGGTGAC…	ATGAGCACATGTTGGCTTCAAGGCAAGACTGTTGTTGTTACCGGCGCTTCAGGCGGTATGGGTGCAGGCATTGCCGCAACTCTTATTAAAAAACACGGCTGTACCGTTATTGGTGTGGCAAGAAACGAAAAGAAAATGCTTAAGTTCGTTGATGAGCTTGGCGAAACTTATGCAAAGAAGTTTTCTTATGAGCTTTTTGATGTAAGTTCAAAAGAAAATTGGGAAAAATTTGCAGAGGAGCTTCAGGAAAAGGGCGTTAAGGTTGATGTTCTTATCAACAACGCAGGTATTCTTCCAAAGTTCAAGAGATTTGACAGATATTCTTATGAAGAAATCGAAAGAGCAATGAACATCAACTTCTACTCTTGCGTATATTCGGTTAAGACAATGTTGCCGATG…
GCA_934541115.1	d__Bacteria;p__Bacillota_A;c__Clostridia;o__Oscillospirales;f__Acutalibacteraceae;g__UBA6857;s__UBA6857 sp934541115	ATGAAAAAAACAGTTTTTCTTACCGGCGCTTCGGGAACGATGGGCTTTGCAGGCTTCCAGGAGCTTTATGTCAGACGCAATATGTATAACATCGTTCTCCTGCTCAGAGACAGCAAGAAAAACAGGGATCTTTTTGCTCCTTATATGAGCGATCCTAACGTAAGAATCGTATGGGGCGATCTTACCGTTTATGAAGATGTTCTTGACGGAATCAACGGTGCAGATTATGTTCTTCATGTTGGCGGACTCGTTTCTCCGGCTGCCGACTATTTCCCGAAGAAGACCCTCTTCACCAATGTCAGCGCTATGGAAAACATCATCAAAGCCGTTAAGGCTCAGCCGGATCCGGACGCTGTTAAGGTTGTTTACATCGGAACCGTTGCACAGACCGGCGACAGA…	ATGGTAAACTGCTGGTTCGATTACAAAACCGTTATTGTTTCCGGTGCGTCAAGCGGAATCGGAAAAGGACTTGTGAAAAAGCTGATTTCCGACCACGGCTGCACCGTCATCGGAATTGCCCGCAATGAAAAAAGAATGAAAGCTCTCGTTGAAGAACTCGGCGATAAGGCACACTATTTTTCATACTATCTTTTTGATGTATCGGACAAAGAGAGCTGGCGCAATTTTGCCAATAATTTGACCGAAAAGGGCATTCAGCCCGACATTCTTGTCAACAACGCCGGAATTCTGCCCAAATTCAATAAATTCGGTCATTACACTCTTGAAGATATTGACCGCGCAATGCAGGTCAACTTTTATTCAAATGTATATTCAATGAATGTCATGATTCCTATTCTG…
GCA_934552855.1	d__Bacteria;p__Bacillota_A;c__Clostridia;o__Oscillospirales;f__Acutalibacteraceae;g__UBA6857;s__UBA6857 sp934552855	NA	ATGGTCAACTGCTGGTTCGATTATAAAACCGTTATCGTATCCGGTGCATCAAGCGGAATAGGAAAAGGTCTTGTTAAAAAGCTTATTTCCGACCACGGCTGCACCGTTATCGGCATTGCAAGGAACGAAAAAAAGATTAAGGCTCTTATTGAGGAGCTCGGCGACAAGTCAAGATATTTTTCTTATTATCTTTTTGATGTTTCGGATAAGGAAAGCTGGCGCAATTTTGCAAACGATATCACCGCAAAGGGTATTCAACCGGATATCCTTATTAATAACGCCGGAATTCTGCCGAAGTTCAACAAGTTTGGCCATTACACGCTTGAAAACATCGACCGTGCAATGCAAGTCAACTTTTATTCAAACGTTTATTCAATGAATGTTATGATTCCGATTCTT…
GCA_934561055.1	d__Bacteria;p__Bacillota_A;c__Clostridia;o__Oscillospirales;f__Acutalibacteraceae;g__UBA6857;s__UBA6857 sp934561055	ATGAAAAAGACAGTTTTTCTTACAGGCGCGTCCGGAACAATGGGCTTTGAAGGTTTCAAAGAACTTTATATCAGACGAAACATGTATGACATTGTTCTCCTTCTCAGAGACAGCAAGAAAAACAGAAATCTCTTCGCTCCGTACATGAGTGATTCAAGCGTTAAAATCGTTTGGGGTGACCTCACTGTTTATGAAGACGTTCTTGAATGTGTTAACGGTGCGGACTATATTCTTCACGTCGGCGGACTTGTTTCACCGGCAGCCGACTATTTCCCGAAGAAGACTCTCTTTACAAACGTAACTGCAATGGAAAACATCGTCAAGGCTGTTAAATCTCAGCCCGACCCCGATGCAGTAAAAGTTGTTTATATCGGAACCGTCGCTCAGACAGGTGACAGA…	ATGGTTAATTGCTGGTTCGATTATAAAACCGTCATTGTTTCCGGCGCATCAAGCGGAATCGGAAAGGGTCTTGTCAAAAAGCTCATCGCCGAGCACGGTTGCACGGTTATTGGCATCGCAAGAAACGAAAAAAAGCTTCAGGCTCTTGTTGAAGAGCTTGGCGACAAGGCGAGATATTTTTCATATTATCTCTTTGACGTTTCGGACAAAGACAGCTGGCGCAATTTTGCAAACGACATCACCGAAAAGGGAATCCGCCCCGATATACTTATTAATAACGCCGGAATTCTTCCGAAGTTTAACAAATTCGGTCATTATACCCTTGAAGACATTGACCGCGCAATGCAGGTTAATTTTTATTCAAACGTTTATTCAATGAACGTCATGCTTCCGATTCTT…
GCA_934561395.1	d__Bacteria;p__Bacillota_A;c__Clostridia;o__Oscillospirales;f__Acutalibacteraceae;g__Eubacterium_R;s__Eubacterium_R sp900764665	ATGGCTAAGAAAACCGTATTCCTTACCGGCGGTACCGGTAATATGGGCTGGGCTTCCGTTCAGGAAATGCTTAAGCACCCAAATGAAATTCAATTAAAATTGCTTGCAAGAAAGAGCCCGAAGAACGAAAAGCTTCTTGCTCCTCTTATGGCAAAGCCAAATGTTAAAATCGTATGGGGCGACCTTACAGATTACAATTCAATCCTTGAGGGCGTTACCGGTTCTGACTATGTTCTTCATGTTGGCGGCATGGTATCCCCTGCAGCTGACTGGAAGCCTTACAGAACACAAAAAACAAATATCGGCGCAGCTGAAAACATTTGCAAGGCAGTTCTTGCACAGCCTGACCCTGATGCAATTAAGGTTTGCTATGTCGGCACCGTTGCTGAAACAGGCGGT…	ATGGAATGCTGGCTTAATAACAAAACAGTAGTGGTTACCGGTGCGTCGGGCGGTATGGGCGCAGGCATCGCGGCCACTCTTATCAAAAAACATAACTGCACCGTTATCGGTGTTGCCCGTTCTGAACCTAAAATGTTAAAGTTTATTGAAGAGCTTGGTGCCGATTACGCATCTAAGTTTTCATACAGGCTTTTTGATGTTTCGGTTAAAGAGAATTGGGAAAGCTTTGCTCAGGAGTTAAAGGACAACGGCGTTAAGGTTGACATTTTGGTTAACAACGCAGGCATTTTGCCAAAGTTTAAGAGATTTGACAGATACTCTTATGACGAAATCGAAAAGGCAATGAACATTAACTTCTACTCCTGCATTTATTCAACAAAAACTCTTCTTCCCATGCTT…
GCA_934561735.1	d__Bacteria;p__Bacillota_A;c__Clostridia;o__Oscillospirales;f__Acutalibacteraceae;g__Eubacterium_R;s__Eubacterium_R sp934561735	ATGGCAAAGAAAACCGTATTCGTTACCGGCGGTACCGGTAATATGGGTTGGGCTGCAGTTCAGGAAATGATTAAGCATCCAAATGAAATCAACATCAAGATGCTTGCAAGAAAAAGCCCAAAGAACGAAGAAAAATTAAAAGGTATTATGGCTAAGCCTAATGTTCAGGTTGTATGGGGTGACTTGGGCGATTACGATTCAATCCTCGAAGGCGTAACAGGTTCAGACTATGTATTACATATCGGCGGTATGGTATCTCCTACTGCTGACTGGAAGCCATACAGAACACAAAAAACAAACATCGGTGCTGCACAGAACATCTGCAAGGCTGTTTTGGCTCAACCGAACGCTGATGATATTAAGGTATGCTACATCGGTACTGTTGCTGAAACAGGCGAC…	ATGAGTACATGTTGGCTTCAAGGCAAAACCGTAGTTGTTACCGGCGCATCGGGCGGTATGGGTGCAGGTATTGCCGCAACACTTATCAAAAAACACGGCTGCACCGTTATCGGCGTAGCAAGAAACGAAAAGAAAATGCTTCACTTCATTGAAGAACTCGGCGAAACATATGCAAAGCAATTTTCATACGAGCTTTTTGATGTAAGCGTTAAAGAAAATTGGGAGAACTTTGCAAACGAGCTTAACGAAAAGGGCATTAAGGTTGATGTTCTTGTCAACAACGCAGGTATTCTTCCAAAATTCAAGAGATTTGACAAATATTCTTATGACGAAATCGAAAGAGCAATGAACATCAACTTCTACTCTTGCGTATATTCGGTTAAAACAATGTTGCCGATG…
GCA_944380545.1	d__Bacteria;p__Bacillota_A;c__Clostridia;o__Oscillospirales;f__Acutalibacteraceae;g__Eubacterium_R;s__Eubacterium_R sp944380545	ATGGCAAAGAAAACCGTATTTATTACCGGCGGTACCGGTAATATGGGCTGGGCAGCCATCCAGGAGATGCTTAAAAAGCCCGATGAGATCAACATCAAAATGCTTGCAAGAAAGAGCAAGAAAAACGAAGAGCTGCTTGCCCCGATAATGGCAAAGCCGAACATCAAGATCGTTTGGGGCGACCTGCTTGATTATGATTCGATTCTTGAGGGCGTTACCGGCTCAGATTATGTGCTTCATGTTGGCGGTATGGTTTCTCCCACGGCGGACTGGAAGCCGTACAGAACTCAGAAAACCAATATCGGTGCGGCTCAGAACATAGTTAAGGCAGTGCTTGCACAGCCCGACCCGGACGCCGTTAAAGTTTGCTACATAGGCACCGTTGCCGAAACCGGCGGA…	ATGGCAAATTGGCTTGACTCAAAGACCTGCATCGTTACCGGCGCTTCGGGCGGAATGGGCGCGGGCATAGCCGCAACGCTCATCAAAAAGCACGGCTGCAGAGTTATAGGCATTGCAAGAAGCGAATCAAAAATGCTTAAATTCATAGAAGAGCTCGGCCCGACATACGCAGAGCAGTTCTCCTACAAGCTGTTTGATGTTTCCAAAAACGAAAACTGGGTCAATCTTGCCGCCGAGCTTGAGGAGGAGGGCGTGCAGGTTGATGTGCTTGTTAACAACGCCGGCATCCTGCCCAAGTTCAAAAGATTTGACCGCTACGATATGAGCGAGATAGAAAACGCGATAAACATCAATTTTTATTCCTGCGTTTATTCGATAAAGGCGCTGCTGCCGATGCTG…
GCA_944380635.1	d__Bacteria;p__Bacillota_A;c__Clostridia;o__Oscillospirales;f__Acutalibacteraceae;g__Eubacterium_R;s__Eubacterium_R sp944380635	ATGGCAAAAAAAACAGTGTTTATTACCGGCGGTACCGGTAATATGGGCTGGGCAGCCGTTCAGGAAATGCTTAAAAAGCCCGATCAAATCAATATTAAAATGCTTGCAAGAAAGAGCAAGAAAAACGAAGAACTTTTACAGCCCCTGCTTTCCAAGCCGAACATCAAGGTTGTTTGGGGCGACCTTCTTGACTATGACTCAATTCTTGAGGGCGTAACAGGCTCAGACTATGTACTTCATGTTGGCGGCATGGTTTCTCCCGCTGCTGACTGGAAACCTTACAGAACTCAGAAAACAAATATCGGCGCCGCTCAGAACATATGCAAGGCAGTTCTTGCTCAGCCAAACAAAGATGATATTAAAGTTTGCTACATAGGCACTGTTGCAGAAACCGGCGGA…	ATGTCTAATTGGCTTGACGGAAAAACCTGTATAGTAACCGGTGCTTCCGGCGGTATGGGCGCAGGCATTGCCGCAACGCTCATTAAAAAACACGGTTGCCGTGTAATCGGTATCGCAAGAAGCGAGCCGAAAATGCTTAAGTTTATAGAGGAACTCGGCCCCACATACGCCCAGCAGTTTTCTTATAAACTTTTTGATGTTTCCAAAAATGAAAATTGGATAAATCTTGTTTCCGAACTTGAAGAAAATAATATTCAGGTAGATGTTCTTGTAAACAATGCCGGTATTCTTCCTAAGTTTAAGAGATTTGACCGATATGATATGAGTGAAATAGAAAACGCTATCAATATTAATTTTTATTCCTGCGTTTATTCTATTAAAGCGCTGCTGCCTATGCTT…
GCA_944380845.1	d__Bacteria;p__Bacillota_A;c__Clostridia;o__Oscillospirales;f__Acutalibacteraceae;g__RGIG2774;s__RGIG2774 sp944380845	ATGAGCAAAACCGTATTTCTTACCGGTGCTTCCGGAAATATGGGATGGGCGGGCTTTAAAGAAATTTACAACGCGCCTGAAAAGTTCAATTTGGTGGTTCTTCTGCGCGACAGCGAAAAGAACCACGAAAAGTTCAAGGATTATATCAATGATCCTCGAGTTCGTATTGTTTGGGGCGATTTGACCAATTATGATGATGTTTTAAACTGCGTGACCGGGTCTGATGTGGTTCTGCATGTCGGCGGCATGGTTTCGCCTGCAGCGGACTATTATCCGAAAAAGACACTGGATACCAATACCAAAGCGGCTCGCGATATCGTTGAAGCGGTAAAGGCACAGCCTAACGCTGACGACATCCGCGTGGTTTATATCGGTACCGTAGCGCAAACCGGCGACCGC…	NA
GCA_944384985.1	d__Bacteria;p__Bacillota_A;c__Clostridia;o__Oscillospirales;f__Acutalibacteraceae;g__Fimenecus;s__Fimenecus sp944384985	ATGGCTGAAAAGAAAACCGTAATGCTGACCGGCGCGTCCGGCCACATGGGCTTTGCCGGCTTCAAAGAGCTGCACAAAAAAAAGGACCTCTACAACACTGTCCTTTTGCTGCGCAAGAGTGAGAAAAACGAAAAGATGTTCGCGCCTTACGCTTCCGATCCGTCCGTGAAGATTGTCTGGGGCGACCTTGCAAATTATGACGACGTTCTGCGCGCCGTCACGGGTGCGGATTATATCCTGCATGTCGGCGGCATGGTCTCCCCCGCTGCGGACTGGAAACCTTATCGCACGCAGAAGACCAATATCGGCGCTGCTGAGAACATTTGCAATGCCGTGAAAGCGCAGCCCGACCCCGACGCTGTAAAAGTTTGCTACATTGGCACAGTTGCCGAAACCGGT…	ATGGATAAAAACTGGCTGAATTTCAAGACCGTGATCGTCACGGGCGCTTCGAGCGGCATGGGCAAGGGCATTGCTGAAAAGCTTATCAAGGTGCACGGCTGCAACGTGATCGGCATCGCGAGAAGCGAGAAGAAAATGGAAAAATTTGTCGAAGAGCTTGGTGAATACAAAGACCGCTTTACGTATCAATTGTTTGACGTTTCTTCGCTTGAGAATTGGCAGAATTTCCGCAAATATCTGGAAGACAACCACATCAAACCCGACATCCTGATTAACAACGCGGGCATCCTGCCGAAGTTTGACAAGTTCCAGCACTACACGATCGAAGAGATCGAAAGCGCCATGAACATCAACTTCTACTCGGCGGTGTATTCCATGCACACGCTGCTGCCGCTGCTG…
GCA_944384995.1	d__Bacteria;p__Bacillota_A;c__Clostridia;o__Oscillospirales;f__Acutalibacteraceae;g__Fimenecus;s__Fimenecus sp944384995	ATGGCTGAAAAGAAAACCGTCATGCTCACCGGCGCGTCCGGCCATATGGGCTTTGCCGGCTTCAAAGAGCTGCACAAGAAAAAGGACCTCTACAACACCGTCCTTTTGCTGCGCAGAAGCGAGAAGAATGAAAAACTGTTTGCGCCGTATGCGTCTGATCCGTCCGTCAAGATCGTCTGGGGCGACCTTGCCAATTACGATGACGTTCTGCGCGCTGTCACGGGTGCGGATTACATCCTGCACGTCGGCGGCATGGTCTCCCCTGCCGCGGACTGGAAGCCTTACCGCACGCAGAAGACCAACATCGGCGCTGCCGAAAACATCTGCAATGCCGTAAAAGCACAGCCCGACCCCGATGCGGTCAAGGTCTGCTACATCGGTACGGTCGCGGAAACCGGT…	ATGGATAAGAATTGGCTGAATTTCAAAACCGTTATCGTCACGGGCGCTTCCAGCGGCATGGGCAAGGGCATTGCCGAAAAGCTCATCAAGGTGCATGGGTGCAACGTCATCGGTATCGCCAGAAGCGAAAAGAAGATGAAGACCTTCGTCGAGGAGCTCGGCGAATATGCCGACCGCTTCTCCTATCAGCTTTTTGACGTTTCGTCGCTTGAAAATTGGGTGGATTTCCGCCAATATCTCGAGGACAACCATATCAAGCCCGACATTCTCATCAACAACGCGGGTATTTTGCCGAAATTCGATAAGTTCCAGCACTACACGATCGAAGAGATCGAAAGCGCCATGAACATCAACTTCTATTCGGCGGTGTATTCCATGCACACCCTGCTGCCGCTGCTG…
GCA_944385025.1	d__Bacteria;p__Bacillota_A;c__Clostridia;o__Oscillospirales;f__Acutalibacteraceae;g__Eubacterium_R;s__Eubacterium_R sp944385025	ATGGCAAAGAAAACTGTATTTATTACCGGTGGTACTGGTAATATGGGTTGGGCAGCAGTACAGGAAATGTTAAAACATCCAAGTGATATTAACATTAAAATGCTTGCTCGTAAAAGCCCAAAAAATGAAGAATTACTTAAAGATTTAGTTGCTAAACCTAATGTAAAAATCGTTTGGGGCGATCTTGGCGACTACGACAGCATCCTTGAAGGTGTTACAGGTTCTGACTATGTGCTTCACGTAGGCGGAATGGTATCTCCTACTGCTGACTGGAAACCTTACAGAACTCAGAAGACAAATATCGGCGCAGCTCAGAATATCTGCAAAGCAGTTCTTTCACAGCCGGATCCGGACGCTATCAAGGTTTGTTACATAGGCACAGTTGCTGAAACAGGCGGA…	ATGAGCGAATGCAGATATTTCGGTAACGGCGAATGGCTTAACGGTAAAACTGTTGTTGTAACAGGCGCATCAGGCGGTATGGGTGCAGGCATTGCGGCAACACTTATCAAAAAGCACGGCTGTCGTGTAGTAGGTGTAGCAAGAAATGAGAGCAAAATGCTCAAGTTCATTGACGAGCTTGGCCCATCTTACGCAAAGCAGTTTTCTTATAAGCTTTTCGACGTTTCTTCTAAAGAAAGCTGGGAGAGTTTTGCAAAAGAGCTTGAGGAGGAGGGTATCTATCCTTCAGTGCTCATCAACAATGCAGGTATTCTTCCGAAATTCAAAAGATTTGACAGATATTCATACGAAGAAATCGACAGAGCAATGAATATCAACTTCTACTCCTGTGTATACGGT…
GCA_944412445.1	d__Bacteria;p__Bacillota_A;c__Clostridia;o__Oscillospirales;f__Acutalibacteraceae;g__UBA1081;s__UBA1081 sp944412445	ATGTCACAAAAGAAAACAGTATTTATGACAGGCGGCACCGGCACAATGGGCTGGGCAGCTTTTCAGGAAATGCTTAAAAAGCCGAATGAAATCAACATCCGCCTTTTAGCAAGAAAAAGCAAGAAAAACTTCGAGCTTTTAAAGGATTATCTTTCATATCCCAATGTTAAAATCGTTTGGGGCGATCTTCTTGATTATGATTCAATCCTTGAAGGCATTACAGGCGCTGACTATGTGCTTCATATCGGAGGCATGGTTTCTCCTGCTGCCGACTACAAGCCCTACACAACTCTTAAAACAAATACTACCGCTGCAGAATACATCACAAAGGCTGTTCTCGCTCAGCCCAACGCTGATGACATCAAGGTATGCTACATAGGTACAGTTGCCGAAACAGGC…	NA
GCA_945221685.1	d__Bacteria;p__Bacillota_A;c__Clostridia;o__Oscillospirales;f__Acutalibacteraceae;g__Eubacterium_R;s__Eubacterium_R sp945221685	NA	ATGAGTGATTCATGCAAATGCTGTATAGGCAGTGATTGGCTCAGCGGAAAGACCGTTATTGTAACAGGCGCTTCAGGCGGTATGGGTGCAGGAATAGCCGCTACTCTTATTAAAAATCACGGTTGCCGTGTAGTAGGCGTTGCAAGAAGCGAAGCCAAAATGCTTAAGTTTATTGAAGAGTTAGGCCCCGGATACGCAGAGCAGTTTTCCTATAAGCTTTTTGATGTTTCTTCAAAAGAGAATTGGGAGAATTTTGCCAAGGAGCTTGAGGAGGAAGGAATCGTTCCATCGGTACTTATCAACAACGCAGGTATTCTTCCGAAATTTAAGAGGTTCGACAGATATTCCTACGAGGAAATCGAAAGGGCTATGAACATAAACTTTTACTCCTGTGTTTAC…
GCA_945224895.1	d__Bacteria;p__Bacillota_A;c__Clostridia;o__Oscillospirales;f__Acutalibacteraceae;g__Eubacterium_R;s__Eubacterium_R sp945224895	NA	ATGAGCGATTGTTGTAAGGCCTTTGGCGGCGACTGGCTAAGCGGAAAAACCGTTGTAGTAACAGGTGCGTCAGGCGGTATGGGTGCAGGCATTGCCGCAACTCTTATCAAGAAGCACGGCTGTCGTGTTGTGGGTGTAGCAAGAAGCGAGCCTAAGATGCTTAAGTTTATTGAGGAGCTTGGTCCTACATATGCAGAGCAGTTTTCATACAAGCTTTTTGACGTTTCCGTAAAGGAAAATTGGGAAAATTTCGCAAAGGAGCTTGAGGAGGAGGGTATCAGACCTTCTGTTATTGTTAATAACGCAGGTATTCTTCCTAAGTTCAAGAGATTTGACAGATATTCAGATGAAGAAATTGAAAGAGCAATGAATATCAATTTCTATTCCTGTGTATACAGT…
GCA_945788455.1	d__Bacteria;p__Bacillota_A;c__Clostridia;o__Oscillospirales;f__Acutalibacteraceae;g__Eubacterium_R;s__Eubacterium_R sp945788455	NA	ATGAGCGATTGTAGATTTTGCAATCCTAATTGGATTGACGGAAAAACAGTTATCGTTACAGGCGCATCAGGTGGTATGGGCGCAGGTATCGCTGCATCACTAATTAAAAATCACGGCTGTGAGGTTATCGGCGTTGCAAGGTCAGAGACTAAAATGCTAAAGTTTATTGAGGAGCTTGGCCCTGACTATGCACAGCAGTTTTCCTACAAGCTCTTTGACGTATCGGACAAGGAGGCTTGGGAGTCATTCGCGAAAGAGATTACCGAGGCAGGAAAGAGACCATCTGTTTTAATCAACAATGCAGGTATTCTTCCTAAGTTCAAGAGATTTGACAGATACTCATACGAGGAAATTGAGAGAGCTATGAACATCAATTTCTATTCCTGCGTATATGGTGTA…
GCA_945869905.1	d__Bacteria;p__Bacillota_A;c__Clostridia;o__Oscillospirales;f__Acutalibacteraceae;g__Eubacterium_R;s__Eubacterium_R sp945869905	NA	ATGAGTGATTGTAGAGGCTGCCAGGGCGGCGATTGGCTCAAGGGTAAAACTGTTGTTGTTACAGGCGCTTCAGGCGGAATGGGAGCAGGCATTGCCGCAACATTAATCAAAAAACACGGCTGCAGAGTTGTAGGCGTTGCCAGAAGTGAGTCCAAAATGCTTAAGTTTATTGAGGAGCTGGGACCTGCTTATGCTCAGCAGTTTTCATATAAGCTTTTTGATGTATCCAGCAGGGAAAACTGGGAGAATTTTGCTCAGGAGCTTTTAGATGACGGTATCCGTCCGTCCGTTCTTATTAATAACGCAGGTATTCTTCCTAAGTTTAAGAGGTTTGACAGGTACTCATACGATGAAATTGAAAAGGCAATGAACATCAATTTCAATTCCTGTGTGTACGGA…
GCA_945874765.1	d__Bacteria;p__Bacillota_A;c__Clostridia;o__Oscillospirales;f__Acutalibacteraceae;g__Eubacterium_R;s__Eubacterium_R sp945874765	ATGGCAAAGAAAACCGTTTTTATTACCGGTGGTACAGGTAATATGGGTTGGGCTGCTGTTCAGGAAATGCTTAAGCATCCAAGTGATATCAATATCAAGATGCTTGCAAGAAAGAGCCCAAAAAATGAAGAAAAGCTTAAGGATTTAATGGCTAAGCCAAACGTAAAGGTTGTTTGGGGTGACCTCAACGATTACGATTCAATCCTTGAAGGTGTAACAGGTGCAGACTATGTTCTTCACGTAGGCGGTATGGTTTCTCCTACTGCTGACTGGAAGCCTTACAAAACACAAAAGACAAACATCGGTGCAGCTCAGAGCATCTGCAAGGCTGTTCTTGCTCAGCCGGATCCTGATGCTATCAAGGTTTGCTATATCGGTACTGTTGCTGAAACAGGTGAC…	ATGAGTGATTTTACTAAAGCTATTTGCGGTGATTGGCTCAACGGCAAGACTGTAATTGTTACAGGCGCATCAGGCGGTATGGGCGCAGGCATCGCTGCTACACTTATCAAAAAGCACAACTGCCGTGTTGTAGGCGTTGCAAGAAATGAAGCAAAAATGCTTAAATTTATCGAAGAACTCGGTCCTATGTATAAAGACCAGTTCTCATACAAACTCTTTGACGTTTCTTCAAGAGAAGCTTGGGAGAATTTTGCTGCCGAGCTTGACGAAGAGGGTATTGTTCCGTCGGTTCTCGTTAATAACGCAGGAATTCTTCCTAAGTTTAAGAGATTTGACAGATATTCTTATGAAGAAATTGAAAGAGCAATGAATATCAATTTCTATTCTTGTGTTTACGGT…
GCA_945875045.1	d__Bacteria;p__Bacillota_A;c__Clostridia;o__Oscillospirales;f__Acutalibacteraceae;g__UBA737;s__UBA737 sp945875045	NA	ATGAAAAAATGTTGGCTGAATAACAAAACCGTTATTGTTACGGGAGCGTCAAGCGGAATCGGCAGGGGAATTACGGTAAAGCTTATAAAGGAATATAATTGTACGGTTTTAGGTGTTGCGAGAAGCGAGGAAAAAATGAAAAGCCTTGTTGCCGAGCTCGGCGAATATGGCGAAAGGCTTTCCTACCGTTTGTTTGACGTTTCAAAGCGGGATAACTGGAAAAGCTATGCCGAGTACCTAAATGAAAATGGCATAAAACCCGATATTCTTATCAACAACGCGGGAATTTTGCCCGAGTTTAAAAGCTTTGAACGCTTTTCGGCAGAAGAATTTGAAAATACAATCGGCGTAAATTTTTACGGCGCGGTCTATTCTATTAAAGAGCTTTTGCCGATTATT…
GCA_945876745.1	d__Bacteria;p__Bacillota_A;c__Clostridia;o__Oscillospirales;f__Acutalibacteraceae;g__Eubacterium_R;s__Eubacterium_R sp945876745	ATGGCAAAGAAAACCGTATTTCTTACCGGCGGTACCGGTAATATGGGCTGGGCTGCTGTCCAGGAAATGCTCAAGCATCCGAACGATATCCAAATCAAGATGCTTGCAAGAAAGAGCCCTAAGAACGAGGAAAAGCTCAAGGGTCTTATGGCTAAACCAAATGTCCAAATAGTATGGGGTGATTTGGGCGATTATGATTCAATTCTTGAAGGCGTAACAGGTTCTGACTATGTTCTCCATATCGGCGGTATGGTATCTCCGACTGCTGACTGGAAGCCTTACAAAACTCAAAAGACAAACATCGGCGCTGCACAGAACATTGTTAAGGCTGTTCTTGCTCAACCGAATGCCGATGACATCAAGGTTGCTTACATAGGCACAGTTGCTCAAACAGGCGGT…	ATGAGTAGTTGCTGGTTACAGGGAAAAACTGTTGTTGTTACAGGTGCGTCGGGCGGAATGGGCGCAGGAATTGCGGCAACGCTGCTCAAAAAGCACGGCTGTACGGTAATAGGTATCGCAAGAAACGAAAAGAAGATTTTGAATTTTATAGACGAGCTTGGTGAGGAAAACGCAAAGCGTTTCAGCTACAGGCTTTTTGACGTTTCCGTAAGGGAGAATTGGGAGAGCTTTGCAAAGGAGCTAAAGGAAGAAAATATTGCGGTTGATGTTCTCATTAACAACGCAGGTATTCTGCCGAAATTCAAAAGATTTGACAGGTATTCTTATGAAGAAATTGAAAGAGCGATGAACATCAATTTCTATTCCTGCATTTATTCCGTAAAAACAATGCTCCCTATC…
