# Supplementary material for: SpiR is a gut microbial enzyme that drives cholesterol conversion
Source: Nat Commun. 2026 Apr 14;17:3495. doi: 10.1038/s41467-026-70820-6 (PMC13079761; doi:10.1038/s41467-026-70820-6)
Supplement: Supplementary file 8 — Source Data [file 41467_2026_70820_MOESM8_ESM.xlsx]

## Sheet: Figure S1 uncropped
Figure S1 uncropped gel images
Gel 1
	A broad range of blue pre-stained protein markers (11-250 kDa) was used for protein size determination. (a) Lanes from left to right: IsmA-uninduced, IsmA-induced, IsmA supernatant, SpiR-uninduced, SpiR-induced, and SpiR supernatant. Last three lanes were separate protein not relavent to study.
	The gel demonstrated a strong band at ~33 kDa in ismA samples and ~72 kDa in SpiR samples that were not present in the vector control (not shown).
Gel 2
	Lanes from left to right: vector control-induced, vector control supernatant, IsmA-induced, IsmA supernatant, (additional protein cropped in additional that was not relavent to the final manuscript), SpiR-induced, and SpiR supernatant. The gel demonstrated an ~33 kDa band for ismA and a ~72 kDa band for SpiR, which were not seen in the vector control lanes.
Gel 3
	SpiR purification from left to right shows post lysis supernatant, elution fraction 1, 2, 3, 4, 5, 6. This purification was performed on a HisTrap Excel column.
Gel 4
	IsmA purification from left to right shows post lysis pellet, post lysis supernatant, column flowthrough, elution fraction 1, 2, 3, 4, 5. This purification was performed on a HisTrap Excel column.
